# Supplementary material for: Setting the stage for cardiomyopathy gene editing trials: a systematic review of isogenic pair use in human induced pluripotent stem cell-derived cardiomyocyte research
Source: Eur Heart J Open. 2025 Dec 3;6(1):oeaf161. doi: 10.1093/ehjopen/oeaf161 (PMC12796640; doi:10.1093/ehjopen/oeaf161)
Supplement: oeaf161_Supplementary_Data [file oeaf161_supplementary_data.zip]

Archive with 4 entries (4 files):
- Figure_S1.pdf
- Table_S1_20251130.xlsx
- Table_S2.xlsx
- Table_S3.xlsx
