# Supplementary material for: Setting the stage for cardiomyopathy gene editing trials: a systematic review of isogenic pair use in human induced pluripotent stem cell-derived cardiomyocyte research
Source: Eur Heart J Open. 2025 Dec 3;6(1):oeaf161. doi: 10.1093/ehjopen/oeaf161 (PMC12796640; doi:10.1093/ehjopen/oeaf161)
Supplement: oeaf161_Supplementary_Data [file oeaf161_supplementary_data.zip › Table_S1_20251130.xlsx]

## Sheet: Sheet1
PMID	Introduced variant	Corrected variant	Authors	Journal	Year	Fulfil criteria	Disease group	Gene name	Gene	Variant in article	c. change	p. change	ClinVar	Gen. location	Pathogenicity	Editing technique
24813252	YES	NO	Wang G, McCain ML, Yang L, He A, Pasqualini FS, Agarwal A, Yuan H, Jiang D, Zhang D, Zangi L, Geva J, Roberts AE, Ma Q, Ding J, Chen J, Wang DZ, Li K, Wang J, Wanders RJ, Kulik W, Vaz FM, Laflamme MA, Murry CE, Chien KR, Kelley RI, Church GM, Parker KK, Pu WT	Nat Med	2014	Yes	Syndromic	Taffazin	TAFAZZIN	c.517delG	c.517del	p.Asp173fs	NM_000116.5(TAFAZZIN):c.517del (p.Asp173fs)	Xq28 X: 154419596 (GRCh38) [ NCBI UCSC ] X: 153647935 (GRCh37) [ NCBI UCSC ]	Pathogenic	CRISPR-Cas9
25923014	NO	YES	Karakikes I, Stillitano F, Nonnenmacher M, Tzimas C, Sanoudou D, Termglinchan V, Kong CW, Rushing S, Hansen J, Ceholski D, Kolokathis F, Kremastinos D, Katoulis A, Ren L, Cohen N, Gho JMIH, Tsiapras D, Vink A, Wu JC, Asselbergs FW, Li RA, Hulot JS, Kranias EG, Hajjar RJ.	Nat Commun	2015	Yes	DCM	Phospholamban	PLN	R14del	c.40_42delAGA	p.Arg14del	NM_002667.5(PLN):c.37AGA[1] (p.Arg14del)	6q22.31 6: 118558957-118558959 (GRCh38) [ NCBI UCSC ] 6: 118880120-118880122 (GRCh37) [ NCBI UCSC ]	Pathogenic	TALEN
27450564	NO	YES	Stillitano F, Turnbull IC, Karakikes I, Nonnenmacher M, Backeris P, Hulot JS, Kranias EG, Hajjar RJ, Costa KD.	Eur Heart J	2016	Yes	DCM	Phospholamban	PLN	R14del	c.40_42delAGA	p.Arg14del	NM_002667.5(PLN):c.37AGA[1] (p.Arg14del)	6q22.31 6: 118558957-118558959 (GRCh38) [ NCBI UCSC ] 6: 118880120-118880122 (GRCh37) [ NCBI UCSC ]	Pathogenic	TALEN
27642787	NO	YES	Kodo K, Ong SG, Jahanbani F, Termglinchan V, Hirono K, InanlooRahatloo K, Ebert AD, Shukla P, Abilez OJ, Churko JM, Karakikes I, Jung G, Ichida F, Wu SM, Snyder MP, Bernstein D, Wu JC.	Nat Cell Biol	2016	Yes	Other (LVNC)	T-Box transcription factor 20	TBX20	Y317*	c.951C>A	p.Tyr317Ter	Not in ClinVar	Not in ClinVar	Not in ClinVar	TALEN
28069705	NO	YES	Te Riele AS, Agullo-Pascual E, James CA, Leo-Macias A, Cerrone M, Zhang M, Lin X, Lin B, Sobreira NL, Amat-Alarcon N, Marsman RF, Murray B, Tichnell C, van der Heijden JF, Dooijes D, van Veen TA, Tandri H, Fowler SJ, Hauer RN, Tomaselli G, van den Berg MP, Taylor MR, Brun F, Sinagra G, Wilde AA, Mestroni L, Bezzina CR, Calkins H, Peter van Tintelen J, Bu L, Delmar M, Judge DP.	Cardiovasc Res	2017	Yes	ACM	Sodium voltage-gated channel alpha subunit 5	SCN5A	p.Arg1898His	c.5690G>A	p.Arg1897His	NM_000335.5(SCN5A):c.5690G>A (p.Arg1897His)	3p22.2 3: 38550679 (GRCh38) [ NCBI UCSC ] 3: 38592170 (GRCh37) [ NCBI UCSC ]	Conflicting classifications of pathogenicity: Pathogenic, Uncertain significance	CRISPR-Cas9
28439558	NO	YES	Zhang Y, Long C, Li H, McAnally JR, Baskin KK, Shelton JM, Bassel-Duby R, Olson EN.	Sci Adv	2017	Yes	Syndromic	Dystrophin	DMD	∆Ex48-50	Not in ClinVar	Not in ClinVar	Not in ClinVar	Not in ClinVar	Not in ClinVar	CRISPR-Cpf1
28917552	NO	YES	Ben Jehuda R, Eisen B, Shemer Y, Mekies LN, Szantai A, Reiter I, Cui H, Guan K, Haron-Khun S, Freimark D, Sperling SR, Gherghiceanu M, Arad M, Binah O.	Heart Rhythm	2018	Yes	HCM	Protein kinase AMP-activated non-catalytic subunit gamma 2	PRKAG2	R302Q	c.905G>A	p.Arg302Gln	NM_016203.4(PRKAG2):c.905G>A (p.Arg302Gln)	7q36.1 7: 151576412 (GRCh38) [ NCBI UCSC ] 7: 151273498 (GRCh37) [ NCBI UCSC ]	Pathogenic	CRISPR-Cas9
28931764	YES (∆Ex-8-9)	YES (∆Ex8-9, but no patient; ∆Ex3-7)	Kyrychenko V, Kyrychenko S, Tiburcy M, Shelton JM, Long C, Schneider JW, Zimmermann WH, Bassel-Duby R, Olson EN.	JCI Insight	2017	Yes	Syndromic	Dystrophin	DMD	∆Ex8-9; ΔEx3-7	Not in ClinVar; Not in ClinVar	Not in ClinVar; Not in ClinVar	Not in ClinVar; Not in ClinVar	Not in ClinVar; Not in ClinVar	Not in ClinVar; Not in ClinVar	CRISPR-Cas9; CRISPR-Cas9
29217433	YES	NO	Wang L, Kim K, Parikh S, Cadar AG, Bersell KR, He H, Pinto JR, Kryshtal DO, Knollmann BC.	J Mol Cell Cardiol	2018	Yes	HCM	Troponin T2	TNNT2	TnT-I79N	c.236T>A	p.Ile79Asn	NM_001276345.2(TNNT2):c.305G>A (p.Arg102Gln); NM_001276345.2(TNNT2):c.508GAG[3] (p.Glu173del); NM_001276345.2(TNNT2):c.266T>A (p.Ile89Asn); NM_001276345.2(TNNT2):c.445C>G (p.Arg149Gly); NM_001276345.2(TNNT2):c.650AGA[3] (p.Lys220del)	1q32.1 1: 201365638 (GRCh38) [ NCBI UCSC ] 1: 201334766 (GRCh37) [ NCBI UCSC ]	Pathogenic	CRISPR-Cas
29452156	NO	YES	Zhan Y, Sun X, Li B, Cai H, Xu C, Liang Q, Lu C, Qian R, Chen S, Yin L, Sheng W, Huang G, Sun A, Ge J, Sun N.	J Mol Cell Cardiol	2018	Yes	HCM	Protein kinase AMP-activated non-catalytic subunit gamma 2	PRKAG2	PRKAG2-R302Q	c.905G>A	p.Arg302Gln	NM_016203.4(PRKAG2):c.905G>A (p.Arg302Gln)	7q36.1 7: 151576412 (GRCh38) [ NCBI UCSC ] 7: 151273498 (GRCh37) [ NCBI UCSC ]	Pathogenic	CRISPR-Cas9
29741611	YES	NO	Mosqueira D, Mannhardt I, Bhagwan JR, Lis-Slimak K, Katili P, Scott E, Hassan M, Prondzynski M, Harmer SC, Tinker A, Smith JGW, Carrier L, Williams PM, Gaffney D, Eschenhagen T, Hansen A, Denning	Eur Heart J	2018	Yes	HCM	Myosin heavy chain 7	MYH7	p.R453C-βMHC	c.1357C>T	p.Arg453Cys	NM_000257.4(MYH7):c.1357C>T (p.Arg453Cys)	14q11.2 14: 23429005 (GRCh38) [ NCBI UCSC ] 14: 23898214 (GRCh37) [ NCBI UCSC ]	Pathogenic	CRISPR-Cas9
29752948	YES	NO	Ceholski DK, Turnbull IC, Kong CW, Koplev S, Mayourian J, Gorski PA, Stillitano F, Skodras AA, Nonnenmacher M, Cohen N, Björkegren JLM, Stroik DR, Cornea RL, Thomas DD, Li RA, Costa KD, Hajjar R	J Mol Cell Cardiol	2018	Yes	DCM	Phospholamban	PLN	PLN R9C	c.25C>T	p.Arg9Cys	NM_002667.5(PLN):c.25C>T (p.Arg9Cys)	6q22.31 6: 118558946 (GRCh38) [ NCBI UCSC ] 6: 118880109 (GRCh37) [ NCBI UCSC ]	Pathogenic	CRISPR-Cas
30392975	YES	YES	Smith JGW, Owen T, Bhagwan JR, Mosqueira D, Scott E, Mannhardt I, Patel A, Barriales-Villa R, Monserrat L, Hansen A, Eschenhagen T, Harding SE, Marston S, Denning C	Stem Cell Reports	2018	Yes	HCM	Actin alpha cardiac muscle 1	ACTC1	E99K-ACTC1	c.301G>A	p.Glu101Lys	NM_005159.5(ACTC1):c.301G>A (p.Glu101Lys)	15: 34793398 (GRCh38) [ NCBI UCSC ] 15: 35085599 (GRCh37) [ NCBI UCSC ]	Pathogenic/Likely pathogenic	CRISPR-Cas9
30554920	YES	NO	Cohn R, Thakar K, Lowe A, Ladha FA, Pettinato AM, Romano R, Meredith E, Chen YS, Atamanuk K, Huey BD, Hinson JT	Stem Cell Reports	2019	Yes	HCM	Myosin heavy chain 7; Myosin binding protein C3	MYH7; MYBPC3	MYH7-V606M+/–; MYH7-R403Q+/–; MYBPC3-W792fs+/−; MYBPC3-R502W+/–	c.1816G>A; c.1208G>A; c.2372_2373insG; c.1504C>T	p.Val606Met; p.Arg403Gln; p.Trp792ValfsX41; p.Arg502Trp	NM_000257.4(MYH7):c.1816G>A (p.Val606Met); NM_000257.4(MYH7):c.1208G>A (p.Arg403Gln); NC_000011.10:g.47337730dup; NM_000256.3(MYBPC3):c.1504C>T (p.Arg502Trp)	14q11.2 14: 23427657 (GRCh38) [ NCBI UCSC ] 14: 23896866 (GRCh37) [ NCBI UCSC ]; 14q11.2 14: 23429278 (GRCh38) [ NCBI UCSC ] 14: 23898487 (GRCh37) [ NCBI UCSC ]; 11p11.2 11: 47337729-47337730 (GRCh38) [ NCBI UCSC ] 11: 47359281 (GRCh37) [ NCBI UCSC ]; 11p11.2 11: 47342698 (GRCh38) [ NCBI UCSC ] 11: 47364249 (GRCh37) [ NCBI UCSC ]	Pathogenic; Pathogenic; Pathogenic; Pathogenic/Likely pathogenic	CRISPR-Cas
30584088	NO	YES	Chi C, Leonard A, Knight WE, Beussman KM, Zhao Y, Cao Y, Londono P, Aune E, Trembley MA, Small EM, Jeong MY, Walker LA, Xu H, Sniadecki NJ, Taylor MR, Buttrick PM, Song K.	Proc Natl Acad Sci U S A	2019	Yes	Syndromic	Lysosome-associated membrane protein 2B	LAMP2	c.247C>T	c.247C>T	p.Arg83Ter	Not in ClinVar	Not in ClinVar	Not in ClinVar	CRISPR-Cas9
30586709	YES (p.Arg1073Pro Fsx4 was not introduced, only corrected; P.Arg943Ter was both introduced and corrected)	YES	Seeger T, Shrestha R, Lam CK, Chen C, McKeithan WL, Lau E, Wnorowski A, McMullen G, Greenhaw M, Lee J, Oikonomopoulos A, Lee S, Yang H, Mercola M, Wheeler M, Ashley EA, Yang F, Karakikes I, Wu JC.	Circulation	2019	Yes	HCM	Myosin heavy chain 7	MYBPC3	p.R943x and p.R1073P_Fsx4	c.2827C>T; c.3217dupC	p.Arg943Ter; p.Arg1073P Fsx4	NM_000256.3(MYBPC3):c.2827C>T (p.Arg943Ter); NM_000256.3(MYBPC3):c.3217dup (p.Arg1073fs)	11p11.2 11: 47335120 (GRCh38) [ NCBI UCSC ] 11: 47356671 (GRCh37) [ NCBI UCSC ]; 11p11.2 11: 47333306-47333307 (GRCh38) [ NCBI UCSC ] 11: 47354857-47354858 (GRCh37) [ NCBI UCSC ]	Pathogenic; Pathogenic/Likely pathogenic	TALENs/CRISPR-Cas
30854433	NO	YES	Min YL, Li H, Rodriguez-Caycedo C, Mireault AA, Huang J, Shelton JM, McAnally JR, Amoasii L, Mammen PPA, Bassel-Duby R, Olson EN.	Sci Adv	2019	Yes	Syndromic	Dystrophin	DMD	∆Ex44	Not in ClinVar	Not in ClinVar	Not in ClinVar	Not in ClinVar	Not in ClinVar	CRISPR-Cas9
31118417	NO	YES	Salvarani N, Crasto S, Miragoli M, Bertero A, Paulis M, Kunderfranco P, Serio S, Forni A, Lucarelli C, Dal Ferro M, Larcher V, Sinagra G, Vezzoni P, Murry CE, Faggian G, Condorelli G, Di Pasquale E.	Nat Commun	2019	Yes	DCM	Lamin A/C	LMNA	K219T	c.656A>C	p.Lys219Thr	NM_170707.4(LMNA):c.656A>C (p.Lys219Thr)	1q22 1: 156134821 (GRCh38) [ NCBI UCSC ] 1: 156104612 (GRCh37) [ NCBI UCSC ]	Likely pathogenic	CRISPR-Cas9
31163979	NO	YES (p.Ser257Leu)	Jaffré F, Miller CL, Schänzer A, Evans T, Roberts AE, Hahn A, Kontaridis MI.	Circulation	2019	Yes	Syndromic	Raf-1 proto-oncogene, serine/threonine kinase	RAF1	RAF1S257L/+	c.770C>T	p.Ser257Leu	NM_002880.4(RAF1):c.770C>T (p.Ser257Leu)	3p25.2 3: 12604200 (GRCh38) [ NCBI UCSC ] 3: 12645699 (GRCh37) [ NCBI UCSC ]	Pathogenic	CRISPR-Cas
31219556	YES	YES	Wu H, Yang H, Rhee JW, Zhang JZ, Lam CK, Sallam K, Chang ACY, Ma N, Lee J, Zhang H, Blau HM, Bers DM, Wu JC.	Eur Heart J	2019	Yes	HCM	Troponin T2	TNNT2	TNNT2 R92W	c.274C>T	p.Arg102Trp	NM_001276345.2(TNNT2):c.304C>T (p.Arg102Trp)	1q32.1 1: 201365298 (GRCh38) [ NCBI UCSC ] 1: 201334426 (GRCh37) [ NCBI UCSC ]	Pathogenic	CRISPR-Cas9
31316208	YES	YES	Lee J, Termglinchan V, Diecke S, Itzhaki I, Lam CK, Garg P, Lau E, Greenhaw M, Seeger T, Wu H, Zhang JZ, Chen X, Gil IP, Ameen M, Sallam K, Rhee JW, Churko JM, Chaudhary R, Chour T, Wang PJ, Snyder MP, Chang HY, Karakikes I, Wu JC.	Nature	2019	Yes	DCM	Lamin A/C	LMNA	c. 349_350insG; p. K117fs	c. 349_350insG	p.K117fs	NM_170707.4(LMNA):c.348dup (p.Lys117fs)	1q22 1: 156115265-156115266 (GRCh38) [ NCBI UCSC ] 1: 156085056-156085057 (GRCh37) [ NCBI UCSC ]	Pathogenic	TALEN
31378672	NO	YES	Birket MJ, Raibaud S, Lettieri M, Adamson AD, Letang V, Cervello P, Redon N, Ret G, Viale S, Wang B, Biton B, Guillemot JC, Mikol V, Leonard JP, Hanley NA, Orsini C, Itier JM.	Stem Cell Reports	2019	Yes	Syndromic	Alpha-galactosidase A	GLA	c.658C > T	c.658C>T	p.Arg220Ter	NM_000169.3(GLA):c.658C>T (p.Arg220Ter)	Xq22.1 X: 101398928 (GRCh38) [ NCBI UCSC ] X: 100653916 (GRCh37) [ NCBI UCSC ]	Pathogenic	CRISPR-Cas9
31395619	NO	YES	Bertero A, Fields PA, Smith AST, Leonard A, Beussman K, Sniadecki NJ, Kim DH, Tse HF, Pabon L, Shendure J, Noble WS, Murry CE.	J Cell Biol	2019	Yes	DCM	Lamin A/C	LMNA	c.672C>T	c.673C>T	p.Arg225Ter	NM_170707.4(LMNA):c.673C>T (p.Arg225Ter)	1q22 1: 156134838 (GRCh38) [ NCBI UCSC ] 1: 156104629 (GRCh37) [ NCBI UCSC ]	Pathogenic	CRISPR-Cas9
31446150	NO	YES	Li J, Rozwadowska N, Clark A, Fil D, Napierala JS, Napierala M.	Stem Cell Res	2019	Yes	Syndromic	Frataxin	FXN	GAA repeat hyperexpansion	Not in ClinVar	Not in ClinVar	Not in ClinVar	Not in ClinVar	Not in ClinVar	ZFN-mediated editing
31638832	YES	YES	Higgins EM, Bos JM, Dotzler SM, John Kim CS, Ackerman MJ.	Circ Genom Precis Med	2019	Yes	Syndromic	Muscle RAS oncogene homolog	MRAS	p.Gly23Val-MRAS	c.68G>T	p.Gly23Val	NM_001085049.3(MRAS):c.68G>T (p.Gly23Val)	3q22.3 3: 138372951 (GRCh38) [ NCBI UCSC ] 3: 138091793 (GRCh37) [ NCBI UCSC ]	Likely pathogenic	CRISPR-Cas
31680489	NO	YES	Prondzynski M, Lemoine MD, Zech AT, Horváth A, Di Mauro V, Koivumäki JT, Kresin N, Busch J, Krause T, Krämer E, Schlossarek S, Spohn M, Friedrich FW, Münch J, Laufer SD, Redwood C, Volk AE, Hansen A, Mearini G, Catalucci D, Meyer C, Christ T, Patten M, Eschenhagen T, Carrier L.	EMBO Mol Med	2019	Yes	HCM	Actinin alpha 2	ACTN2	c.740C>T (p.T247M)	c.740C>T	p.Thr247Met	NM_001103.4(ACTN2):c.740C>T (p.Thr247Met)	1q43 1: 236735677 (GRCh38) [ NCBI UCSC ] 1: 236898977 (GRCh37) [ NCBI UCSC ]	Likely pathogenic	CRISPR-Cas9
31983222	YES	NO	Toepfer CN, Garfinkel AC, Venturini G, Wakimoto H, Repetti G, Alamo L, Sharma A, Agarwal R, Ewoldt JF, Cloonan P, Letendre J, Lun M, Olivotto I, Colan S, Ashley E, Jacoby D, Michels M, Redwood CS, Watkins HC, Day SM, Staples JF, Padrón R, Chopra A, Ho CY, Chen CS, Pereira AC, Seidman JG, Seidman CE.	Circulation	2020	Yes	HCM	Myosin heavy chain 7	MYH7	R403Q, V606M, and R719Q	c.1208G>A; c.1816G>A; c.2155C>T	p.Arg403Gln; p.Val606Met; p.Arg719Trp	NM_000257.4(MYH7):c.1208G>A (p.Arg403Gln); NM_000257.4(MYH7):c.1816G>A (p.Val606Met); NM_000257.4(MYH7):c.2155C>T (p.Arg719Trp)	14q11.2 14: 23429278 (GRCh38) [ NCBI UCSC ] 14: 23898487 (GRCh37) [ NCBI UCSC ]; 14q11.2 14: 23427657 (GRCh38) [ NCBI UCSC ] 14: 23896866 (GRCh37) [ NCBI UCSC ]; 14q11.2 14: 23425971 (GRCh38) [ NCBI UCSC ] 14: 23895180 (GRCh37) [ NCBI UCSC ]	Pathogenic; Pathogenic; Pathogenic	CRISPR-Cas
32531470	YES (MYH7 variant)	YES (ACTC1 variant)	Bhagwan JR, Mosqueira D, Chairez-Cantu K, Mannhardt I, Bodbin SE, Bakar M, Smith JGW, Denning C.	J Mol Cell Cardiol	2020	Yes	HCM	Myosin heavy chain 7; Actin alpha cardiac muscle 1	MYH7; ACTC1	p.β-MHC-R453C; p.ACTC1-E99K	c.1357C>T; c.301G>A	p.Arg453Cys; p.Glu101Lys	NM_000257.4(MYH7):c.1357C>T (p.Arg453Cys); NM_005159.5(ACTC1):c.301G>A (p.Glu101Lys)	14q11.2 14: 23429005 (GRCh38) [ NCBI UCSC ] 14: 23898214 (GRCh37) [ NCBI UCSC ]; 15: 34793398 (GRCh38) [ NCBI UCSC ] 15: 35085599 (GRCh37) [ NCBI UCSC ]	Pathogenic; Pathogenic/Likely pathogenic	CRISPR-Cas9
32718021	YES (p.R453C-β-MHC and p.E99K-ACTC1)	YES (E99K1-WT)	Kargaran PK, Evans JM, Bodbin SE, Smith JGW, Nelson TJ, Denning C, Mosqueira D.	J Clin Med	2020	Yes	HCM	Myosin heavy chain 7; Actin alpha cardiac muscle 1	MYH7; ACTC1	Myosin heavy chain 7; Actin Alpha Cardiac Muscle 1	c.1357C>T; c.295G>A	p.Arg453Cys; p.Glu101Lys		14q11.2 14: 23429005 (GRCh38) [ NCBI UCSC ] 14: 23898214 (GRCh37) [ NCBI UCSC ]; Not in ClinVar	Pathogenic; Pathogenic/Likely pathogenic	CRISPR-Cas
32905764	YES	NO	Briganti F, Sun H, Wei W, Wu J, Zhu C, Liss M, Karakikes I, Rego S, Cipriano A, Snyder M, Meder B, Xu Z, Millat G, Gotthardt M, Mercola M, Steinmetz LM.	Cell Rep	2020	Yes	DCM	RNA binding motif protein 20	RBM20	P633L; Arg634Gln (R634Q); Ser635FrameShift [S635FS])	c.1898C>T; c.1901G>A (p.Arg634Gln); Not in ClinVar	p.Pro633Leu; p.Arg634Gln; Not in ClinVar	NM_001134363.3(RBM20):c.1898C>T (p.Pro633Leu); NM_001134363.3(RBM20):c.1901G>A (p.Arg634Gln); Not in ClinVar	10q25.2 10: 110812295 (GRCh38) [ NCBI UCSC ] 10: 112572053 (GRCh37) [ NCBI UCSC ]; 10q25.2 10: 110812298 (GRCh38) [ NCBI UCSC ] 10: 112572056 (GRCh37) [ NCBI UCSC ]; Not in ClinVar	Conflicting classifications of pathogenicity: Likely pathogenic, Uncertain significance; Pathogenic/Likely pathogenic; Not in ClinVar	CRISPR-Cas
32925938	YES	NO	Levitas A, Muhammad E, Zhang Y, Perea Gil I, Serrano R, Diaz N, Arafat M, Gavidia AA, Kapiloff MS, Mercola M, Etzion Y, Parvari R, Karakikes I	PLoS Genet	2020	Yes	DCM	Striated muscle enriched protein kinase	SPEG	SPEG E1680K	c.5038G>A	p.Glu1680Lys	Not in ClinVar	Not in ClinVar	Not in ClinVar	CRISPR-Cas
33025817	YES (functional data provided only for R92Q, E160Δ, I79N, R134G, K210Δ out of 51 variants)	NO	Pettinato AM, Ladha FA, Mellert DJ, Legere N, Cohn R, Romano R, Thakar K, Chen YS, Hinson JT.	Circulation	2020	Yes	DCM/HCM	Troponin T2	TNNT2	R92Q, E160Δ, I79N, R134G, K210Δ	c.305G>A; c.508GAG[3]; c.266T>A; c.445C>G; c.650AGA[3]	p.Arg102Gln; p.Glu173del; p.Ile89Asn; p.Arg149Gly; p.Lys220del	NM_001276345.2(TNNT2):c.305G>A (p.Arg102Gln); NM_001276345.2(TNNT2):c.508GAG[3] (p.Glu173del); NM_001276345.2(TNNT2):c.266T>A (p.Ile89Asn)N; M_001276345.2(TNNT2):c.445C>G (p.Arg149Gly); NM_001276345.2(TNNT2):c.650AGA[3] (p.Lys220del)	1q32.1 1: 201365297 (GRCh38) [ NCBI UCSC ] 1: 201334425 (GRCh37) [ NCBI UCSC ]; 1: 201363377-201363379 (GRCh38) [ NCBI UCSC ] 1: 201332505-201332507 (GRCh37) [ NCBI UCSC ]; 1q32.1 1: 201365638 (GRCh38) [ NCBI UCSC ] 1: 201334766 (GRCh37) [ NCBI UCSC ]; 1q32.1 1: 201364342 (GRCh38) [ NCBI UCSC ] 1: 201333470 (GRCh37) [ NCBI UCSC ]; 1q32.1 1: 201361971-201361973 (GRCh38) [ NCBI UCSC ] 1: 201331099-…	Pathogenic/Likely pathogenic; Pathogenic/Likely pathogenic; Pathogenic; Likely pathogenic; Pathogenic/Likely pathogenic	CRISPR/Cas9
33529599	YES	NO	Shah PP, Lv W, Rhoades JH, Poleshko A, Abbey D, Caporizzo MA, Linares-Saldana R, Heffler JG, Sayed N, Thomas D, Wang Q, Stanton LJ, Bedi K, Morley MP, Cappola TP, Owens AT, Margulies KB, Frank DB, Wu JC, Rader DJ, Yang W, Prosser BL, Musunuru K, Jain R.	Cell Stem Cell	2021	Yes	DCM	Lamin A/C	LMNA	T10I and R541C	c.29C>T; c.1621C>T	p.Thr10Ile; p.Arg541Cys	NM_170707.4(LMNA):c.29C>T (p.Thr10Ile); NM_170707.4(LMNA):c.1621C>T (p.Arg541Cys)	1q22 1: 156114947 (GRCh38) [ NCBI UCSC ] 1: 156084738 (GRCh37) [ NCBI UCSC ]; 1q22 1: 156137666 (GRCh38) [ NCBI UCSC ] 1: 156107457 (GRCh37) [ NCBI UCSC ]	Pathogenic/Likely pathogenic; Pathogenic/Likely pathogenic	CRISPR-Cas
33793303	YES	NO	Liu X, Wang S, Guo X, Li Y, Ogurlu R, Lu F, Prondzynski M, de la Serna Buzon S, Ma Q, Zhang D, Wang G, Cotton J, Guo Y, Xiao L, Milan DJ, Xu Y, Schlame M, Bezzerides VJ, Pu WT	Circulation	2021	Yes	Syndromic	Taffazin	TAFAZZIN	c.517delG	c.517delG	p.Asp173fs	NM_000116.5(TAFAZZIN):c.517del (p.Asp173fs)	Xq28 X: 154419596 (GRCh38) [ NCBI UCSC ] X: 153647935 (GRCh37) [ NCBI UCSC ]	Pathogenic	CRISPR-Cas
33928785	YES	YES	Feyen DAM, Perea-Gil I, Maas RGC, Harakalova M, Gavidia AA, Arthur Ataam J, Wu TH, Vink A, Pei J, Vadgama N, Suurmeijer AJ, Te Rijdt WP, Vu M, Amatya PL, Prado M, Zhang Y, Dunkenberger L, Sluijter JPG, Sallam K, Asselbergs FW, Mercola M, Karakikes I.	Circulation	2021	Yes	DCM	Phospholamban	PLN	PLN R14del	c.40_42delAGA	p.Arg14del	NM_002667.5(PLN):c.37AGA[1] (p.Arg14del)	6q22.31 6: 118558957-118558959 (GRCh38) [ NCBI UCSC ] 6: 118880120-118880122 (GRCh37) [ NCBI UCSC ]	Pathogenic	CRISPR-Cas9
33949662	YES	YES	Shiba M, Higo S, Kondo T, Li J, Liu L, Ikeda Y, Kohama Y, Kameda S, Tabata T, Inoue H, Nakamura S, Takeda M, Ito E, Takashima S, Miyagawa S, Sawa Y, Hikoso S, Sakata Y.	Hum Mol Genet	2021	Yes	DCM	Desmoglein-2	DSG2	c.C355T, p.R119X	c.355C>T	p.Arg119Ter	NM_001943.5(DSG2):c.355C>T (p.Arg119Ter)	18q12.1 18: 31520941 (GRCh38) [ NCBI UCSC ] 18: 29100904 (GRCh37) [ NCBI UCSC ]	Conflicting classifications of pathogenicity: Pathogenic, Likely pathogenic, Uncertain significance	CRISPR-Cas9
33998164	NO	YES	Cuello F, Knaust AE, Saleem U, Loos M, Raabe J, Mosqueira D, Laufer S, Schweizer M, van der Kraak P, Flenner F, Ulmer BM, Braren I, Yin X, Theofilatos K, Ruiz-Orera J, Patone G, Klampe B, Schulze T, Piasecki A, Pinto Y, Vink A, Hübner N, Harding S, Mayr M, Denning C, Eschenhagen T, Hansen A.	EMBO Mol Med	2021	Yes	DCM	Phospholamban	PLN	p.Arg14del	c.40_42delAGA	p.Arg14del	NM_002667.5(PLN):c.37AGA[1] (p.Arg14del)	6q22.31 6: 118558957-118558959 (GRCh38) [ NCBI UCSC ] 6: 118880120-118880122 (GRCh37) [ NCBI UCSC ]	Pathogenic	CRISPR-Cas
34117120	YES	NO	Vander Roest AS, Liu C, Morck MM, Kooiker KB, Jung G, Song D, Dawood A, Jhingran A, Pardon G, Ranjbarvaziri S, Fajardo G, Zhao M, Campbell KS, Pruitt BL, Spudich JA, Ruppel KM, Bernstein D.	Proc Natl Acad Sci U S A	2021	Yes	HCM	Myosin heavy chain 7	MYH7	P710R	c.2129C>G	p.Pro710Arg	Not in ClinVar	Not in ClinVar	Not in ClinVar	CRISPR-Cas
34329686	YES	NO	Martyniak A, Andrysiak K, Motais B, Coste S, Podkalicka P, Ferdek P, Stępniewski J, Dulak J.	J Mol Cell Cardiol	2021	Yes	Syndromic	Dystrophin	DMD	∆Ex50	Not in ClinVar; Not in ClinVar	Not in ClinVar; Not in ClinVar	Not in ClinVar; Not in ClinVar	Not in ClinVar; Not in ClinVar	Not in ClinVar; Not in ClinVar	CRISPR-Cas
34380038	YES	NO	Ladha FA, Thakar K, Pettinato AM, Legere N, Ghahremani S, Cohn R, Romano R, Meredith E, Chen YS, Hinson JT	Cell Rep	2021	Yes	HCM	Troponin T2	TNNT2	cTnT-R92Q	c.305G>A	p.Arg102Gln	NM_001276345.2(TNNT2):c.305G>A (p.Arg102Gln)	1q32.1 1: 201365297 (GRCh38) [ NCBI UCSC ] 1: 201334425 (GRCh37) [ NCBI UCSC ]	Pathogenic/Likely pathogenic	CRISPR-Cas
34422789	NO	YES	Chien CS, Chien Y, Lin YY, Tsai PH, Chou SJ, Yarmishyn AA, Rastegari E, Wang TX, Leu HB, Yang YP, Wang ML, Jheng YC, Lai HIAM, Ching LJ, Huo TI, Cherng JY, Wang CY.	Front Cell Dev Biol	2021	Yes	Syndromic	Alpha-galactosidase A	GLA	GLA IVS4 + 919 G > A	c.640-801G>A	intron variant	NM_000169.3(GLA):c.640-801G>A	Xq22.1 X: 101399747 (GRCh38) [ NCBI UCSC ] X: 100654735 (GRCh37) [ NCBI UCSC ]	Pathogenic	CRISPR-Cas9
34482543	YES	NO	Xu H, Wali R, Cheruiyot C, Bodenschatz J, Hasenfuss G, Janshoff A, Habeck M, Ebert A.	FEBS Lett	2021	Yes	DCM	Troponin T2	TNNT2	TnT-R141W	c.421C>T	p.Arg141Trp	NM_001276345.2(TNNT2):c.421C>T (p.Arg141Trp)	1q32.1 1: 201364366 (GRCh38) [ NCBI UCSC ] 1: 201333494 (GRCh37) [ NCBI UCSC ]	Pathogenic/Likely pathogenic	CRISPR-Cas
34731013	YES	YES	Fomin A, Gärtner A, Cyganek L, Tiburcy M, Tuleta I, Wellers L, Folsche L, Hobbach AJ, von Frieling-Salewsky M, Unger A, Hucke A, Koser F, Kassner A, Sielemann K, Streckfuß-Bömeke K, Hasenfuss G, Goedel A, Laugwitz KL, Moretti A, Gummert JF, Dos Remedios CG, Reinecke H, Knöll R, van Heesch S, Hubner N, Zimmermann WH, Milting H, Linke WA.	Sci Transl Med	2021	Yes	DCM	Titin	TTN	c.70692_70693insAT, p.T23565SfsX5; c.103103T>G p.L34368X	c.70692_70693insAT; c.103103T>G	p.Thr23565SerfsX5; p.Leu34368Ter	NM_001267550.2(TTN):c.70690_70691dup (p.Thr23565fs); NM_001267550.2(TTN):c.103103T>G (p.Leu34368Ter)	2q31.2 2: 178575440-178575441 (GRCh38) [ NCBI UCSC ] 2: 179440167-179440168 (GRCh37) [ NCBI UCSC ]; 2q31.2 2: 178533512 (GRCh38) [ NCBI UCSC ] 2: 179398239 (GRCh37) [ NCBI UCSC ]	Pathogenic; Likely pathogenic	CRISPR-Cas9
34732726	YES	NO	Fenix AM, Miyaoka Y, Bertero A, Blue SM, Spindler MJ, Tan KKB, Perez-Bermejo JA, Chan AH, Mayerl SJ, Nguyen TD, Russell CR, Lizarraga PP, Truong A, So PL, Kulkarni A, Chetal K, Sathe S, Sniadecki NJ, Yeo GW, Murry CE, Conklin BR, Salomonis N	Nat Commun	2021	Yes	DCM	RNA binding motif protein 20	RBM20	R636S	c.1906C>A	p.Arg636Ser	NM_001134363.3(RBM20):c.1906C>A (p.Arg636Ser)	10q25.2 10: 110812303 (GRCh38) [ NCBI UCSC ] 10: 112572061 (GRCh37) [ NCBI UCSC ]	Pathogenic/Likely pathogenic	TALEN & CRISPR-Cas
34802252	YES	NO	Lindholm ME, Jimenez-Morales D, Zhu H, Seo K, Amar D, Zhao C, Raja A, Madhvani R, Abramowitz S, Espenel C, Sutton S, Caleshu C, Berry GJ, Motonaga KS, Dunn K, Platt J, Ashley EA, Wheeler MT	Circ Genom Precis Med	2021	Yes	RCM	Actinin alpha 2	ACTN2	ACTN2 p.Gln860Stop (Q860X)	c.2578C>T	p.Gln860Ter	NM_001103.4(ACTN2):c.2578C>T (p.Gln860Ter)	1q43 1: 236762512 (GRCh38) [ NCBI UCSC ] 1: 236925812 (GRCh37) [ NCBI UCSC ]	Pathogenic	CRISPR-Cas
34806414	NO	YES	James V, Nizamudeen ZA, Lea D, Dottorini T, Holmes TL, Johnson BB, Arkill KP, Denning C, Smith JGW.	Stem Cells Dev	2021	Yes	HCM	Actin alpha cardiac muscle 1	ACTC1	c.ACTC1 G301A	c.301G>A	p.Glu101Lys	NM_005159.5(ACTC1):c.301G>A (p.Glu101Lys)	Chr15: 34793398 (on Assembly GRCh38) Chr15: 35085599 (on Assembly GRCh37)	Pathogenic/Likely pathogenic	CRISPR-Cas9
34905694	YES	NO	Romano R, Ghahremani S, Zimmerman T, Legere N, Thakar K, Ladha FA, Pettinato AM, Hinson JT	Circulation	2022	Yes	DCM	Titin	TTN	P22582fs	c.72663del	p.Pro24223fs	NM_001267550.2(TTN):c.72663del (p.Pro24223fs)	2q31.2 2: 178573469 (GRCh38) [ NCBI UCSC ] 2: 179438196 (GRCh37) [ NCBI UCSC ]	Pathogenic	CRISPR-Cas
34948294	NO	YES	Badone B, Ronchi C, Lodola F, Knaust AE, Hansen A, Eschenhagen T, Zaza A	Int J Mol Sci	2021	Yes	DCM	Phospholamban	PLN	PLN p.Arg14del	c.40_42delAGA	p.Arg14del	NM_002667.5(PLN):c.37AGA[1] (p.Arg14del)	6q22.31 6: 118558957-118558959 (GRCh38) [ NCBI UCSC ] 6: 118880120-118880122 (GRCh37) [ NCBI UCSC ]	Pathogenic	CRISPR-Cas9
34977031	YES	NO	Shafaattalab S, Li AY, Gunawan MG, Kim B, Jayousi F, Maaref Y, Song Z, Weiss JN, Solaro RJ, Qu Z, Tibbits GF.	Front Cell Dev Biol	2021	Yes	HCM	Troponin T2	TNNT2	I79N	c.266T>A	p.Ile89Asn	NM_001276345.2(TNNT2):c.266T>A (p.Ile89Asn)	1q32.1 1: 201365638 (GRCh38) [ NCBI UCSC ] 1: 201334766 (GRCh37) [ NCBI UCSC ]	Pathogenic	CRISPR-Cas
35063130	YES	YES	Inoue H, Nakamura S, Higo S, Shiba M, Kohama Y, Kondo T, Kameda S, Tabata T, Okuno S, Ikeda Y, Li J, Liu L, Yamazaki S, Takeda M, Ito E, Takashima S, Miyagawa S, Sawa Y, Hikoso S, Sakata Y	Stem Cell Reports	2022	Yes	ACM	Plakophilin-2	PKP2	PKP2 (c.1228 dupG, p.D410fsX425)	c.1228dupG	p.Asp410fsX425	Not in ClinVar	Not in ClinVar	Not in ClinVar	CRISPR-Cas9
35090586	NO	YES	Duelen R, Costamagna D, Gilbert G, De Waele L, Goemans N, Desloovere K, Verfaillie CM, Sipido KR, Buyse GM, Sampaolesi M.	Stem Cell Reports	2022	Yes	Syndromic	Dystrophin	DMD	c.4,996C>T; (p.Arg1,666X)	c.4996C>T	p.Arg1666Ter	NM_004006.3(DMD):c.4996C>T (p.Arg1666Ter)	Xp21.1 X: 32365049 (GRCh38) [ NCBI UCSC ] X: 32383166 (GRCh37) [ NCBI UCSC ]	Pathogenic	CRISPR-Cas9
35728000	YES	YES	Perea-Gil I, Seeger T, Bruyneel AAN, Termglinchan V, Monte E, Lim EW, Vadgama N, Furihata T, Gavidia AA, Arthur Ataam J, Bharucha N, Martinez-Amador N, Ameen M, Nair P, Serrano R, Kaur B, Feyen DAM, Diecke S, Snyder MP, Metallo CM, Mercola M, Karakikes I	Eur Heart J	2022	Yes	DCM	Troponin T2	TNNT2	p.R183W	c.547C>T	p.Arg183Trp	NM_001276345.2(TNNT2):c.547C>T (p.Arg183Trp)	1q32.1 1: 201363349 (GRCh38) [ NCBI UCSC ] 1: 201332477 (GRCh37) [ NCBI UCSC ]	Pathogenic	CRISPR-Cas9
35784482	YES	NO	Hsieh J, Becklin KL, Givens S, Komosa ER, Lloréns JEA, Kamdar F, Moriarity BS, Webber BR, Singh BN, Ogle BM.	Front Cell Dev Biol	2022	Yes	HCM	Myosin heavy chain 7	MYH7	MYH7 c.2167C > T [R723C]	c.2167C>T	p.Arg723Cys	NM_000257.4(MYH7):c.2167C>T (p.Arg723Cys)	14q11.2 14: 23425814 (GRCh38) [ NCBI UCSC ] 14: 23895023 (GRCh37) [ NCBI UCSC ]	Pathogenic	CRISPR-Cas9
35861968	YES	YES	Kondo T, Higo S, Shiba M, Kohama Y, Kameda S, Tabata T, Inoue H, Okuno S, Ogawa S, Nakamura S, Takeda M, Ito E, Li J, Liu L, Kuramoto Y, Lee JK, Takashima S, Miyagawa S, Sawa Y, Hikoso S, Sakata Y.	Circ Genom Precis Med	2022	Yes	HCM	Troponin T2	TNNT2	c.478_480del, p.Δ160E (Likely 163E)	c.508GAG[3]	p.Glu173del	NM_001276345.2(TNNT2):c.508GAG[3] (p.Glu173del)	1q32.1 1: 201363377-201363379 (GRCh38) [ NCBI UCSC ] 1: 201332505-201332507 (GRCh37) [ NCBI UCSC	Pathogenic/Likely pathogenic	CRISPR-Cas (HDR)
36003954	YES	NO	Bremner SB, Mandrycky CJ, Leonard A, Padgett RM, Levinson AR, Rehn ES, Pioner JM, Sniadecki NJ, Mack DL	J Tissue Eng	2022	Yes	Syndromic	Dystrophin	DMD	c.263delG	c.287del	p.Ser96fs	NM_004006.3(DMD):c.287del (p.Ser96fs)	Xp21.1 X: 32823365 (GRCh38) [ NCBI UCSC ] X: 32841482 (GRCh37) [ NCBI UCSC ]	Likely pathogenic	CRISPR-Cas
36007726	NO	YES	Kashiwa A, Makiyama T, Kohjitani H, Maurissen TL, Ishikawa T, Yamamoto Y, Wuriyanghai Y, Gao J, Huang H, Imamura T, Aizawa T, Nishikawa M, Chonabayashi K, Mishima H, Ohno S, Toyoda F, Sato S , Yoshiura KI, Takahashi K, Yoshida Y, Woltjen K, Horie M, Makita N, Kimura T	Heart Rhythm	2023	Yes	Syndromic	Calcium voltage-gated channel subunit alpha1 C	CACNA1C	CACNA1C-E1115K	c.3343G>A	p.Glu1115Lys	NM_000719.7(CACNA1C):c.3343G>A (p.Glu1115Lys)	12p13.33 12: 2607117 (GRCh38) [ NCBI UCSC ] 12: 2716283 (GRCh37) [ NCBI UCSC ]	Pathogenic/Likely pathogenic	CRISPR-Cas9
36078153	YES	NO	Zech ATL, Prondzynski M, Singh SR, Pietsch N, Orthey E, Alizoti E, Busch J, Madsen A, Behrens CS, Meyer-Jens M, Mearini G, Lemoine MD, Krämer E, Mosqueira D, Virdi S, Indenbirken D, Depke M, Salazar MG, Völker U, Braren I, Pu WT, Eschenhagen T, Hammer E, Schlossarek S, Carrier L	Cells	2022	Yes	HCM	Actinin alpha 2	ACTN2	c.740C>T	c.740C>T	p.Thr247Met	NM_001103.4(ACTN2):c.740C>T (p.Thr247Met)	1q43 1: 236735677 (GRCh38) [ NCBI UCSC ] 1: 236898977 (GRCh37) [ NCBI UCSC ]	Likely pathogenic	CRISPR-Cas
36138047	YES	NO	Wood AR, Foliaki ST, Groveman BR, Walters RO, Williams K, Yuan J, Zou WQ, Haigh CL.	Sci Rep	2022	Yes	Other	Prion protein (Kanno Blood Group)	PRNP	E200K PRNP	c.598G>A	p.Glu200Lys	NM_000311.5(PRNP):c.598G>A (p.Glu200Lys)	20p13 20: 4699818 (GRCh38) [ NCBI UCSC ] 20: 4680464 (GRCh37) [ NCBI UCSC ]	Pathogenic	CRISPR-Cas
36325906	NO	YES	Siguero-Álvarez M, Salguero-Jiménez A, Grego-Bessa J, de la Barrera J, MacGrogan D, Prados B, Sánchez-Sáez F, Piñeiro-Sabarís R, Felipe-Medina N, Torroja C, Gómez MJ, Sabater-Molina M, Escribá R, Richaud-Patin I, Iglesias-García O, Sbroggio M, Callejas S, O'Regan DP, McGurk KA, Dopazo A, Giovinazzo G, Ibañez B, Monserrat L, Pérez-Pomares JM, Sánchez-Cabo F, Pendas AM, Raya A, Gimeno-Blanes JR, de…	Circulation	2023	Yes	Other (LVNC)	MIB E3 ubiquitin protein ligase 1	MIB1	MIB1R530X; MIB1V943F	c.1588C>T; c.2827G>T	p.Arg530Ter; p.Val943Phe	NM_020774.4(MIB1):c.1588C>T (p.Arg530Ter); NM_020774.4(MIB1):c.2827G>T (p.Val943Phe)	18q11.2 18: 21815724 (GRCh38) [ NCBI UCSC ] 18: 19395685 (GRCh37) [ NCBI UCSC ]; 18q11.2 18: 21858593 (GRCh38) [ NCBI UCSC ] 18: 19438554 (GRCh37) [ NCBI UCSC ]	Conflicting classifications of pathogenicity: Pathogenic, Likely pathogenic, Uncertain significance; Conflicting classifications of pathogenicity: Pathogenic, Uncertain significance	CRISPR-Cas9
36417486	YES	YES (but no patient)	Nishiyama T, Zhang Y, Cui M, Li H, Sanchez-Ortiz E, McAnally JR, Tan W, Kim J, Chen K, Xu L, Bassel-Duby R, Olson EN.	Sci Transl Med	2022	Yes	DCM	RNA binding motif protein 20	RBM20	RBM20 R634Q and RBM20 R636S	c.1901G>A; c.1906C>A	p.Arg634Gln; p.Arg636Ser	NM_001134363.3(RBM20):c.1901G>A (p.Arg634Gln); NM_001134363.3(RBM20):c.1906C>A (p.Arg636Ser)	10q25.2 10: 110812298 (GRCh38) [ NCBI UCSC ] 10: 112572056 (GRCh37) [ NCBI UCSC ]; 10q25.2 10: 110812303 (GRCh38) [ NCBI UCSC ] 10: 112572061 (GRCh37) [ NCBI UCSC ]	Pathogenic/Likely pathogenic; Pathogenic/Likely pathogenic	ABE (R634Q correction); PE (R636S correction); CRISPR-Cas (R634Q introduction)
36577774	YES	NO	Margara F, Psaras Y, Wang ZJ, Schmid M, Doste R, Garfinkel AC, Repetti GG, Seidman JG, Seidman CE, Rodriguez B, Toepfer CN, Bueno-Orovio A.	Sci Rep	2022	Yes	HCM	Myosin heavy chain 7, Troponin T2, Troponin I3 cardiac type	MYH7; TNNT2; TNNI3	MYH7R403Q/+; TNNT2R92Q/+; TNNI3R21C/+	c.1208G>A; c.305G>A; c.61C>T	p.Arg403Gln; p.Arg92Gln; p.Arg21Cys	NM_000257.4(MYH7):c.1208G>A (p.Arg403Gln); NM_001276345.2(TNNT2):c.305G>A (p.Arg102Gln); NM_000363.5(TNNI3):c.61C>T (p.Arg21Cys)	14q11.2 14: 23429278 (GRCh38) [ NCBI UCSC ] 14: 23898487 (GRCh37) [ NCBI UCSC ]; 1q32.1 1: 201365297 (GRCh38) [ NCBI UCSC ] 1: 201334425 (GRCh37) [ NCBI UCSC ]; 19q13.42 19: 55157097 (GRCh38) [ NCBI UCSC ] 19: 55668465 (GRCh37) [ NCBI UCSC ]	Pathogenic; Pathogenic/Likely pathogenic; Pathogenic	CRISPR-Cas
36588820	YES	YES (but no patient)	Wang P, Li H, Zhu M, Han RY, Guo S, Han R.	Mol Ther Methods Clin Dev	2022	Yes	Syndromic	Dystrophin	DMD	ΔEx48-54	Not in ClinVar	Not in ClinVar	Not in ClinVar	Not in ClinVar	Not in ClinVar	CRISPR-Cas (introduction); ABE (correction)
36744470	NO	YES	Pioner JM, Vitale G, Steczina S, Langione M, Margara F, Santini L, Giardini F, Lazzeri E, Piroddi N, Scellini B, Palandri C, Schuldt M, Spinelli V, Girolami F, Mazzarotto F, van der Velden J, Cerbai E, Tesi C, Olivotto I, Bueno-Orovio A, Sacconi L, Coppini R, Ferrantini C, Regnier M, Poggesi C	Circ Res	2023	Yes	HCM	Myosin binding protein C3	MYBPC3	c.772G>A	c.772G>A	p.Glu258Lys	NM_000256.3(MYBPC3):c.772G>A (p.Glu258Lys)	11p11.2 11: 47348424 (GRCh38) [ NCBI UCSC ] 11: 47369975 (GRCh37) [ NCBI UCSC ]	Pathogenic/Likely pathogenic	CRISPR-Cas9 (no extensive description of methods)
36797478	YES	YES	Chai AC, Cui M, Chemello F, Li H , Chen K, Tan W, Atmanli A, McAnally JR, Zhang Y, Xu L, Liu N, Bassel-Duby R, Olson EN	Nat Med	2023	Yes	HCM	Myosin heavy chain 7	MYH7	c.1208G>A (p.R403Q)	c.1208G>A	p.Arg403Gln	NM_000257.4(MYH7):c.1208G>A (p.Arg403Gln)	14q11.2 14: 23429278 (GRCh38) [ NCBI UCSC ] 14: 23898487 (GRCh37) [ NCBI UCSC ]	Pathogenic	CRISPR-Cas for introduction; ABE for correction
36902340	YES	YES	Loiben AM, Chien WM, Friedman CE, Chao LSL, Weber G, Goldstein A, Sniadecki NJ, Murry CE, Yang KC	Int J Mol Sci	2023	Yes	HCM	Myosin heavy chain 7	MYH7	p.E848G	c.2543A>G	p.Glu848Gly	NM_000257.4(MYH7):c.2543A>G (p.Glu848Gly)	14q11.2 14: 23424905 (GRCh38) [ NCBI UCSC ] 14: 23894114 (GRCh37) [ NCBI UCSC ]	Pathogenic/Likely pathogenic	CRISPR-Cas9
36921598	NO	YES	Wang BZ, Nash TR, Zhang X, Rao J, Abriola L, Kim Y, Zakharov S, Kim M, Luo LJ, Morsink M, Liu B, Lock RI, Fleischer S, Tamargo MA, Bohnen M, Welch CL, Chung WK, Marx SO, Surovtseva YV, unjak-Novakovic G, Fine BM	Cell Rep Med	2023	Yes	RCM	Filamin C	FLNC	FLNC c.7416_7418delGAA p.Glu2472_Asn2473delinsAsp	c.7416_7418delGAA	p.Glu2472_Asn2473delinsAsp	Not in Clinvar	Not in ClinVar	Not in ClinVar	CRISPR-Cas9
36970983	NO	YES	Chun YW, Miyamoto M, Williams CH, Neitzel LR, Silver-Isenstadt M, Cadar AG, Fuller DT, Fong DC, Liu H, Lease R, Kim S, Katagiri M, Durbin MD, Wang KC, Feaster TK, Sheng CC, Neely MD, Sreenivasan U, Cortes-Gutierrez M, Finn AV, Schot R, Mancini GMS, Ament SA, Ess KC, Bowman AB, Han Z, Bichell DP, Su YR, Hong CC	Circulation	2023	Yes	DCM	Rotatin	RTTN	p.G1321D	c.3962G>A	p.Gly1321Asp	NM_173630.4(RTTN):c.3962G>A (p.Gly1321Asp)	18q22.2 18: 70092746 (GRCh38) [ NCBI UCSC ] 18: 67759982 (GRCh37) [ NCBI UCSC ]	Uncertain significance	CRISPR-Cas9
37019277	YES	NO	Friedman CE, Fayer S, Pendyala S, Chien WM, Loiben A, Tran L, Chao LS, Mckinstry A, Ahmed D, Karbassi E, Fenix AM, Murry CE, Starita LM, Fowler DM, Yang KC	J Mol Cell Cardiol	2023	Yes	HCM	Myosin heavy chain 7	MYH7	c.2555T>C; p.Met852Thr	c.2555T>C	p.Met852Thr	NM_000257.4(MYH7):c.2555T>C (p.Met852Thr)	14q11.2 14: 23424893 (GRCh38) [ NCBI UCSC ] 14: 23894102 (GRCh37) [ NCBI UCSC ]	Pathogenic/Likely pathogenic	CRISPR-Cas
37128901	NO	YES	Hitsumoto T, Tsukamoto O, Matsuoka K, Li J, Liu L, Kuramoto Y, Higo S, Ogawa S, Fujino N, Yoshida S, Kioka H, Kato H, Hakui H, Saito Y, Okamoto C, Inoue H, Hyejin J, Ueda K, Segawa T, Nishimura S, Asano Y, Asanuma H, Tani A, Imamura R, Komagawa S, Kanai T, Takamura M, Sakata Y, Kitakaze M, Haruta JI, Takashima S	Circulation	2023	Yes	DCM	Myosin light chain kinase 3	MYLK3	c.1951-1G>T; p.P639Vfs*15	c.1951-1G>T	p.P639Vfs*15	Not in ClinVar	Not in ClinVar	Not in ClinVar	CRISPR-Cas9
37159677	YES	NO	Sequeira V, Wang L, Wijnker PJM, Kim K, Pinto JR, Dos Remedios C, Redwood C, Knollmann BC, van der Velden J.	J Mol Cell Cardiol Plus	2022	Yes	HCM	Troponin T2	TNNT2	cTnT-K280N	c.870G>T	p.Lys290Asn	NM_001276345.2(TNNT2):c.870G>T (p.Lys290Asn)	1q32.1 1: 201359237 (GRCh38) [ NCBI UCSC ] 1: 201328365 (GRCh37) [ NCBI UCSC ]	Uncertain significance	CRISPR-Cas
37313752	YES (TPM1 p.Leu185Phe; TNNT2 p.Arg141Trp)	YES (TPM1 p.Leu185Phe)	Dai Y, Ignatyeva N, Xu H, Wali R, Toischer K, Brandenburg S, Lenz C, Pronto	Circ Res.	2023	Yes	DCM	Tropomyosin 1; Troponin T2	TPM1; TNNT2	TPM1 [tropomyosin 1]-L185F; TnT [troponin T]-R141W	c.553C>T; c.421C>T	p.Leu185Phe; p.Arg141Trp	Not in ClinVar; NM_001276345.2(TNNT2):c.421C>T (p.Arg141Trp)	Not in ClinVar; 1q32.1 1: 201359237 (GRCh38) [ NCBI UCSC ] 1: 201328365 (GRCh37) [ NCBI UCSC ]	Not in ClinVar; Uncertain significance	CRISPR-Cas9
37317833	NO	YES (both variants were corrected in individual MYB1)	Escriba R, Larranaga-Moreira JM, Richaud-Patin Y, Pourchet L, Lazis I,	Circ Res.	2023	Yes	HCM	Myosin binding protein C3; Myosin heavy chain 7	MYBPC3; MYH7	c.1800delA, p.Lys600Asnfs*2, MYBPC3K600fs; p.Ile1927Phe	c.1800delA ; c.5779A>T	p.Lys600Asnfs*2 ; p.Ile1927Phe	NM_000256.3(MYBPC3):c.1800delA; NM_000257.4(MYH7):c.5779A>T (p.Ile1927Phe)	11p11.2 11: 47341235 (GRCh38) [ NCBI UCSC ] 11: 47362786 (GRCh37) [ NCBI UCSC ]; 14q11.2 14: 23413770 (GRCh38) [ NCBI UCSC ] 14: 23882979 (GRCh37) [ NCBI UCSC ]	Pathogenic; Uncertain significance	CRISPR-Cas9
37344639	NO	YES	Nakhaei-Rad S, Haghighi F, Bazgir F, Dahlmann J, Busley AV, Buchholzer M,	Commun Biol.	2023	Yes	Syndromic	Raf-1 proto-oncogene, serine/threonine kinase	RAF1	Ser257Leu	c.770C>T	p.Ser257Leu	NM_002880.4(RAF1):c.770C>T (p.Ser257Leu)	3p25.2 3: 12604200 (GRCh38) [ NCBI UCSC ] 3: 12645699 (GRCh37) [ NCBI UCSC ]	Pathogenic	CRISPR-Cas9
37371654	NO	YES	Valtonen J, Prajapati C, Cherian RM, Vanninen S, Ojala M, Leivo K, Heli√∂ T,	EBioMedicine	2023	Yes	HCM	Junctophilin 2	JPH2	JPH2-Thr161Lys	c.482C>A	p.Thr161Lys	NM_020433.5(JPH2):c.482C>A (p.Thr161Lys)	20q13.12 20: 44160305 (GRCh38) [ NCBI UCSC ] 20: 42788945 (GRCh37) [ NCBI UCSC ]	Pathogenic/Likely pathogenic	CRISPR-Cas9
37651922	NO	YES	Wauchop M, Rafatian N, Zhao Y, Chen W, Gagliardi M, Massé S, Cox BJ, Lai P, Liang T, Landau S, Protze S, Gao XD, Wang EY, Tung KC, Laksman Z, Lu RXZ, Keller G, Nanthakumar K, Radisic M, Backx PH.	Biomaterials	2023	Yes	DCM	Sodium voltage-gated channel alpha subunit 5	SCN5A	R222Q-SCN5A	c.665G>A	p.Arg222Gln	NM_000335.5(SCN5A):c.665G>A (p.Arg222Gln)	3p22.2 3: 38613781 (GRCh38) [ NCBI UCSC ] 3: 38655272 (GRCh37) [ NCBI UCSC ]	Pathogenic	CRISPR-Cas9
37771571	NO	YES	Wang k, Schriver BJ, Aschar-Sobbi R, Yi AY, Feric NT, Graziano MP	Front Bioeng Biotechnol	2023	Yes	HCM	Myosin heavy chain 7	MYH7	MYH7-R403Q	c.1208G>A	p.Arg403Gln	NM_000257.4(MYH7):c.1208G>A (p.Arg403Gln)	14q11.2 14: 23429278 (GRCh38) [ NCBI UCSC ] 14: 23898487 (GRCh37) [ NCBI UCSC ]	Pathogenic	Unknown
37802072	YES	NO	Loos M, Klampe B, Schulze T, Yin X, Theofilatos K, Ulmer BM, Schulz C, Behrens CS, van Bergen TD, Adami E, Maatz H, Schweizer M, Brodesser S, Skryabin BV, Rozhdestvensky TS, Bodbin S, Stathopoulou K, Christ T, Denning C, Hübner N, Mayr M, Cuello F, Eschenhagen T, Hansen A	Stem Cell Reports	2023	Yes	Syndromic	Solute carrier family 22 member 5	SLC22A5	N32S	c.95A>G	p.Asn32Ser	NM_003060.4(SLC22A5):c.95A>G (p.Asn32Ser)	5q31.1 5: 132370067 (GRCh38) [ NCBI UCSC ] 5: 131705759 (GRCh37) [ NCBI UCSC ]	Pathogenic	CRISPR-Cas
38028197	YES	NO	Shiba N, Yang X, Sato M, Kadota S, Suzuki Y, Agata M, Nagamine K, Izumi M, Honda Y, Koganehira T, Kobayashi H, Ichimura H, Chuma S, Nakai J, Tohyama S, Fukuda K, Miyazaki D, Nakamura A, Shiba Y.	Mol Ther Nucleic Acids	2023	Yes	Syndromic	Dystrophin	DMD	Δ3–7	Not in ClinVar	Not in ClinVar	Not in ClinVar	Not in ClinVar	Not in ClinVar	CRISPR-Cas9
38078368	YES (Introduction of EX50 del)	YES (introduction of exons 48-50 to correct patient cells)	Andrysiak K, Machaj G, Priesmann D, Wo≈∫nicka O, Martyniak A, Ylla G, Kr√ºger	Cardiovasc Res	2023	Yes	Syndromic	Dystrophin	DMD	ΔEx50	Not in ClinVar	Not in ClinVar	Not in ClinVar	Not in ClinVar	Not in ClinVar	CRISPR-Cas
38101154	NO	YES	Guo G, Wang L, Li X, Fu W, Cao J, Zhang J, Liu Y, Liu M, Wang M, Zhao G, Zhao X, Zhou Y, Niu S, Liu G, Zhang Y, Dong J, Tao H, Zhao X.	Cell Calcium	2024	Yes	HCM	Myosin heavy chain 7	MYH7	MYH7(c.1.063G>A)	c.1063G>A	p.Ala355Thr	NM_000257.4(MYH7):c.1063G>A (p.Ala355Thr)	14q11.2 14: 23429850 (GRCh38) [ NCBI UCSC ] 14: 23899059 (GRCh37) [ NCBI UCSC ]	Pathogenic/Likely pathogenic	ABE
38113297	NO	YES	Sun B, Rouzbehani OMT, Kramer RJ, Ghosh R, Perelli RM, Atkins S, Fatahian AN, Davis K, Szulik MW, Goodman MA, Hathaway MA, Chi E, Word TA, Tunuguntla H, Denfield SW, Wehrens XHT, Whitehead KJ, Abdelnasser HY, Warren JS, Wu M, Franklin S, Boudina S, Landstrom AP	Circ Heart Fail	2023	Yes	Other (LVNC)	PR/SET Domain 16	PRDM16	PRDM16-Q187X	c.559C>T	p.Glu187Ter	NM_022114.4(PRDM16):c.559C>T (p.Gln187Ter)	1p36.32 1: 3385272 (GRCh38) [ NCBI UCSC ] 1: 3301836 (GRCh37) [ NCBI UCSC ]	Pathogenic	CRISPR-Cas9
38167524	YES	NO	Hovhannisyan Y, Li Z, Callon D, Suspène R, Batoumeni V, Canette A, Blanc J, Hocini H, Lefebvre C, El-Jahrani N, Kitsara M, L'honoré A, Kordeli E, Fornes P, Concordet JP, Tachdjian G, Rodriguez AM, Vartanian JP, Béhin A, Wahbi K, Joanne P, Agbulut O	Stem Cell Res Ther	2024	Yes	Syndromic	Desmin	DES	DESE439K	c.1315G>A	p.Glu439Lys	NM_001927.4(DES):c.1315G>A (p.Glu439Lys)	2q35 2: 219425689 (GRCh38) [ NCBI UCSC ] 2: 220290411 (GRCh37) [ NCBI UCSC ]	Uncertain significance	CRISPR-Cas
38193576	NO	YES	Hasegawa M, Miki K, Kawamura T, Takei Sasozaki I, Higashiyama Y, Tsuchida M, Kashino K, Taira M, Ito E, Takeda M, Ishida H, Higo S, Sakata Y, Miyagawa S.	Dev Growth Differ	2024	Yes	RCM	Troponin I3, cardiac type	TNNI3	c.508C>T (p.Arg170Trp; R170W)	c.508C>T	p.Arg170Trp	NM_000363.5(TNNI3):c.508C>T (p.Arg170Trp)	19q13.42 19: 55154071 (GRCh38) [ NCBI UCSC ] 19: 55665439 (GRCh37) [ NCBI UCSC ]	Pathogenic/Likely pathogenic	CRISPR-Cas9
38240646	YES (R92Q-TNNT2)	YES (MYH7-R403Q)	Wijnker PJM, Dinani R, van der Laan NC, Algul S, Knollmann BC, Verkerk AO, Remme CA, Zuurbier CJ, Kuster DWD, van der Velden J.	Cardiovasc Res.	2024	Yes	HCM	Troponin T2; Myosin heavy chain 7	TNNT2; MYH7	R92Q-TNNT2; MYH7-R403Q	c.305G>A; c.1208G>A	p.Arg102Gln; p.Arg403Gln	NM_001276345.2(TNNT2):c.305G>A (p.Arg102Gln); NM_000257.4(MYH7):c.1208G>A (p.Arg403Gln)	NM_001276345.2(TNNT2):c.305G>A (p.Arg102Gln); 14q11.2 14: 23429278 (GRCh38) [ NCBI UCSC ] 14: 23898487 (GRCh37) [ NCBI UCSC ]	Pathogenic/Likely pathogenic; Pathogenic	CRISPR-Cas
38497452	YES	YES	Wang R, Hasegawa M, Suginobe H, Yoshihara C, Ishii Y, Ueyama A, Ueda K, Hashimoto K, Hirose M, Ishii R, Narita J, Watanabe T, Kawamura T, Taira M, Ueno T, Miyagawa S, Ishida H.	J Am Heart Assoc.	2024	Yes	RCM	Troponin I3, cardiac type	TNNI3	c.508C>T (p.Arg170Trp; R170W)	c.508C>T	p.Arg170Trp	NM_000363.5(TNNI3):c.508C>T (p.Arg170Trp)	19q13.42 19: 55154071 (GRCh38) [ NCBI UCSC ] 19: 55665439 (GRCh37) [ NCBI UCSC ]	Pathogenic/Likely pathogenic	CRISPR-Cas
38571746	NO	YES	Jin M, Lin J, Li H, Li Z, Yang D, Wang Y, Yu Y, Shao Z, Chen L, Wang Z, Zhang Y, Zhang X, Wang N, Xu C, Yang H, Chen WJ, Li G.	Mol Ther Nucleic Acids	2024	Yes	Syndromic	Dystrophin	DMD	c.4174C>T	c.4174C>T	p.Gln1392Ter	NM_004006.3(DMD):c.4174C>T (p.Gln1392Ter)	Xp21.1 X: 32411811 (GRCh38) [ NCBI UCSC ] X: 32429928 (GRCh37) [ NCBI UCSC ]	Pathogenic	ABE
38642550	YES (MYBPC3 p.Gly148Arg and p.Arg502Trp)	YES (MYH7 p.Val606Met, p.Arg453Cys; MYBPC3 p.Gly148Arg, p.Pro955fs)	Kinnear C, Said A, Meng G, Zhao Y, Wang EY, Rafatian N, Parmar N, Wei W, Billia F, Simmons CA, Radisic M, Ellis J, Mital S.	Cell Rep Med	2024	Yes	HCM	Myosin heavy chain 7; Myosin binding protein C3	MYH7; MYBPC3	MYH7: V606M; R453C; MYBPC3: P955fs; R502W; G148R	c.1816G>A; c.1357C>T; c.2864_2865del; c.1504C>T; c.442G>A	(MYH7) p.Val606Met; (MYH7) p.Arg453Cys; (MYBPC3) p.Pro955fs; (MYBPC3) p.Arg502Trp; (MYBPC3) p.Gly148Arg	NM_000257.4(MYH7):c.1816G>A (p.Val606Met); NM_000257.4(MYH7):c.1357C>T (p.Arg453Cys); NM_000256.3:c.2864_2865delCT; NM_000256.3(MYBPC3):c.1504C>T (p.Arg502Trp); NM_000256.3(MYBPC3):c.442G>A (p.Gly148Arg)	14q11.2 14: 23427657 (GRCh38) [ NCBI UCSC ] 14: 23896866 (GRCh37) [ NCBI UCSC ]; 14q11.2 14: 23429005 (GRCh38) [ NCBI UCSC ] 14: 23898214 (GRCh37) [ NCBI UCSC ]; 11p11.2 11: 47335082-47335083 (GRCh38) [ NCBI UCSC ] 11: 47356633-47356634 (GRCh37) [ NCBI UCSC ]; 11: 47342698 (GRCh38) [ NCBI UCSC ] 11: 47364249 (GRCh37) [ NCBI UCSC ]; 11p11.2 11: 47350077 (GRCh38) [ NCBI UCSC ] 11: 47371628 (GRCh37)…	Pathogenic; Pathogenic; Pathogenic/Likely pathogenic; Pathogenic/Likely pathogenic; Conflicting classifications of pathogenicity: Pathogenic, Likely pathogenic, Uncertain significance	CRISPR-Cas
38648963	NO	YES	Steczina S, Mohran S, Bailey LRJ, McMillen TS, Kooiker KB, Wood NB, Davis J, Previs MJ, Olivotto I, Pioner JM, Geeves MA, Poggesi C, Regnier M.	J Mol Cell Cardiol	2024	Yes	HCM	Myosin heavy chain 7	MYBPC3	MYBPC3-c.772G>A	c.772G>A	p.Glu258Lys	NM_000256.3(MYBPC3):c.772G>A (p.Glu258Lys)	11p11.2 11: 47348424 (GRCh38) [ NCBI UCSC ] 11: 47369975 (GRCh37) [ NCBI UCSC ]	Pathogenic/Likely pathogenic	CRISPR-Cas
38651266	YES	NO	Wali R, Xu H, Cheruiyot C, Saleem HN, Janshoff A, Habeck M, Ebert A.	Biol Chem	2024	Yes	DCM	Troponin T2	TNNT2	TnT-R141W	c.421C>T	p.Arg141Trp	NM_001276345.2(TNNT2):c.421C>T (p.Arg141Trp)	1q32.1 1: 201364366 (GRCh38) [ NCBI UCSC ] 1: 201333494 (GRCh37) [ NCBI UCSC ]	Pathogenic/Likely pathogenic	CRISPR-Cas
38683993	YES	NO	Lee S, Vander Roest AS, Blair CA, Kao K, Bremner SB, Childers MC, Pathak D, Heinrich P, Lee D, Chirikian O, Mohran SE, Roberts B, Smith JE, Jahng JW, Paik DT, Wu JC, Gunawardane RN, Ruppel KM, Mack DL, Pruitt BL, Regnier M, Wu SM, Spudich JA, Bernstein D	Proc Natl Acad Sci U S A	2024	Yes	HCM	Myosin heavy chain 7	MYH7	MYH7 G256E	c.767G>A	p.Gly256Glu	NM_000257.4(MYH7):c.767G>A (p.Gly256Glu)	14q11.2 14: 23431447 (GRCh38) [ NCBI UCSC ] 14: 23900656 (GRCh37) [ NCBI UCSC ]	Pathogenic	CRISPR-Cas
38768074	YES DSP–/– (c.5852del13; p.R1951fs*16 (allele 1) and c.5856del2 p.E1952fs*3 (allele 2)	YES (p.Arg1951Ter)	Selgrade DF, Fullenkamp DE, Chychula IA, Li B, Dellefave-Castillo L, Dubash AD, Ohiri J, Monroe TO, Blancard M, Tomar G, Holgren C, Burridge PW, George AL Jr, Demonbreun AR, Puckelwartz M, George SA, Efimov IR, Green KJ, McNally EM	J Clin Invest	2024	Yes	Other	Desmoplakin	DSP	p.R1951X, c.5851C > T; DSP–/– (c.5852del13; p.R1951fs*16 (allele 1) and c.5856del2 p.E1952fs*3 (allele 2))	c.5852del13 and c.5856del2; c.5851C>T	p.R1951fs*16 and p.E1952fs*3; p.Arg1951Ter	NM_001319034.2:c.5851_5852del; NM_004415.4:c.5855del; NM_004415.4(DSP):c.5851C>T (p.Arg1951Ter)	6p24.3 6: 7584440-7584441 (GRCh38) [ NCBI UCSC ] 6: 7584673-7584674 (GRCh37) [ NCBI UCSC ]; 6p24.3 6: 7583117 (GRCh38) [ NCBI UCSC ] 6: 7583350 (GRCh37) [ NCBI UCSC ]; 6p24.3 6: 7583113 (GRCh38) [ NCBI UCSC ] 6: 7583346 (GRCh37) [ NCBI UCSC ]	Pathogenic; Pathogenic; Pathogenic/Likely pathogenic	ABE
38820625	NO	YES	Djemai M, Jalouli M, Chahine M	Biochem Biophys Res Commun	2024	Yes	DCM	Sodium voltage-gated channel alpha subunit 5	SCN5A	Nav1.5/R219H	c.656G>A	p.Arg219His	NM_000335.5(SCN5A):c.656G>A (p.Arg219His)	3p22.2 3: 38613790 (GRCh38) [ NCBI UCSC ] 3: 38655281 (GRCh37) [ NCBI UCSC ]	Conflicting classifications of pathogenicity: Pathogenic, Likely pathogenic, Uncertain significance	CRISPR-Cas
38891055	YES	NO	Saleem HN, Ignatyeva N, Stuut C, Jakobs S, Habeck M, Ebert A	Cells	2024	Yes	DCM	Tropomyosin 1; Troponin T2	TPM1; TNNT2	TPM1 L185F; TnT R141W	c.553C>T; c.421C>T	p.Leu185Phe; p.Arg141Trp	Not in ClinVar; NM_001276345.2(TNNT2):c.421C>T (p.Arg141Trp)	Not in ClinVar; 1q32.1 1: 201364366 (GRCh38) [ NCBI UCSC ] 1: 201333494 (GRCh37) [ NCBI UCSC ]	Not in ClinVar; Pathogenic/Likely pathogenic	CRISPR-Cas; CRISPR-Cas
39003740	NO	YES	Busley AV, Gutiérrez-Gutiérrez O, Hammer E, Koitka F, Mirzaiebadizi A, Steinegger M, Pape C, Böhmer L, Schroeder H, Kleinsorge M, Engler M, Cirstea IC, Gremer L, Willbold D, Altmüller J, Marbach F, Hasenfuss G, Zimmermann WH, Ahmadian MR, Wollnik B, Cyganek L	Cell Rep	2024	Yes	Syndromic	Leucine zipper like post translational regulator 1	LZTR1	LZTR1L580P homozygous	c.1739T>C	p.Leu580Pro	NM_006767.4(LZTR1):c.1739T>C (p.Leu580Pro)	22q11.21 22: 20994681 (GRCh38) [ NCBI UCSC ] 22: 21348970 (GRCh37) [ NCBI UCSC ]	Uncertain significance	CRISPR-Cas9
39201382	YES	NO	Pavlova SV, Shulgina AE, Zakian SM, Dementyeva EV	Int J Mol Sci	2024	Yes	HCM	Myosin heavy chain 7	MYH7	p.M659I (c.1977G > A)	c.1977G>A	p.Met659Ile	NM_000257.4(MYH7):c.1977G>A (p.Met659Ile)	14q11.2 14: 23426844 (GRCh38) [ NCBI UCSC ] 14: 23896053 (GRCh37) [ NCBI UCSC ]	Likely pathogenic	CRISPR-Cas
39959972	NO	YES	Wang P, Ahmed MS, Nguyen NUN, Menendez-Montes I, Hsu CC, Farag AB, Thet S, Lam NT, Wansapura JP, Crossley E, Ma N, Zhao SR, Zhang T, Morimoto S, Singh R, Elhelaly W, Tassin TC, Cardoso AC, Williams NS, Pointer HL, Elliott DA, McNamara JW, Watt KI, Porrello ER, Sadayappan S, Sadek HA	J Clin Invest	2025	Yes	DCM	Troponin T2	TNNT2	ΔK210	c.650AGA[3]	p.Lys220del	NM_001276345.2(TNNT2):c.650AGA[3] (p.Lys220del)	1q32.1 1: 201361971-201361973 (GRCh38) [ NCBI UCSC ] 1: 201331099-201331101 (GRCh37) [ NCBI UCSC	Pathogenic/Likely pathogenic	CRISPR-Cas
40055648	NO	YES	Noort RJ, Salman W, Fuchs C, Braun U, Pace D, Hodgkinson KA, Esseltine JL	Am J Physiol Cell Physiol	2025	Yes	ACM	Transmembrane protein 43	TMEM43	TMEM43 c.1073C>T, TMEM43 p.S358L	c.1073C>T	p.Ser358Leu	NM_024334.3(TMEM43):c.1073C>T (p.Ser358Leu)	3p25.1 3: 14141665 (GRCh38) [ NCBI UCSC ] 3: 14183165 (GRCh37) [ NCBI UCSC ]	Pathogenic	CRISPR-Cas9
40421531	NO	YES	Ye L, Liu J, Lei W, Ni B, Han X, Zhang Y, Wang Y, Hao K, Peng Y, Wu H, Yu M, Li H, Zhao ZA, Shen Z, Zhang J, Hu S.	Circulation	2025	Yes	DCM	Troponin T2	TNNT2	c.A553G, p.K185E	c.553A>G	p.Lys185Glu	NM_001276345.2(TNNT2):c.553A>G (p.Lys185Glu)	1q32.1 1: 201363343 (GRCh38) [ NCBI UCSC ] 1: 201332471 (GRCh37) [ NCBI UCSC ]	Uncertain significance	CRISPR-Cas9
40557493	YES	NO	Roy A, O'Shea C, Dasí A, Patel L, Cumberland MJ, Nieves D, Canagarajah HS, Thompson S, Azad A, Price AM, Hall C, Alvior AMB, Rath P, Davies B, Rodriguez B, Holmes AP, Pavlovic D, Townend JN, Geberhiwot T, Gehmlich K, Steeds RP	Circ Arrhythm Electrophysiol	2025	Yes	Syndromic	Galactosidase alpha	GLA	p.N215S	c.644A>G	p.Asn215Ser	NM_000169.3(GLA):c.644A>G (p.Asn215Ser)	Xq22.1 X: 101398942 (GRCh38) [ NCBI UCSC ] X: 100653930 (GRCh37) [ NCBI UCSC ]	Pathogenic/Likely pathogenic	CRISPR-Cas
40779454	YES	NO	Jain PK, Mahanty S, Chittora H, Henriot V, Janke C, Sirajuddin M, Dhandapany PS	JCI Insight	2025	Yes	HCM	Tubulin tyrosine ligase	TTL	TTL p.G219S	c.655G>A	p.Gly219Ser	Not in ClinVar	Not in ClinVar	Not in ClinVar	CRISPR-Cas
40791987	NO	YES	Borbein W, Dahmlos L, Saleem U, Reinsch M, Braren I, Schulze T, Klampe B, Cuello F, Stenzig J, Eschenhagen T, Hansen A.	Front Cell Dev Biol	2025	Yes	DCM	Phospholamban	PLN	R14del	c.40_42delAGA	p.Arg14del	NM_002667.5(PLN):c.37AGA[1] (p.Arg14del)	6q22.31 6: 118558957-118558959 (GRCh38) [ NCBI UCSC ] 6: 118880120-118880122 (GRCh37) [ NCBI UCSC ]	Pathogenic	CRISPR-Cas9
