# Supplementary material for: Setting the stage for cardiomyopathy gene editing trials: a systematic review of isogenic pair use in human induced pluripotent stem cell-derived cardiomyocyte research
Source: Eur Heart J Open. 2025 Dec 3;6(1):oeaf161. doi: 10.1093/ehjopen/oeaf161 (PMC12796640; doi:10.1093/ehjopen/oeaf161)
Supplement: oeaf161_Supplementary_Data [file oeaf161_supplementary_data.zip › Table_S2.xlsx]

## Sheet: Sheet1
PMID	Corrected	Notes	Disease group	Gene name	Gene	Variant in article	c. change	p. change	ClinVar	Gen. location	Pathogenicity	Editing technique	Sex of patient	Age of patient	Source of iPSCs	Patient information	Family history	ECG-observations	LVEF	FS (fractional shortening)	LVDd (left ventricular diastolic diameter)	LVSd (left ventricular systolic diameter)	RVDd (right ventricular diastolic diameter)	WT (ventricular end-diastolic maximal wall thickness)	IVSd (interventricular septum diameter)	LVPW (left ventricle posterior wall)	Medication/other interventions	ICD/PM/HTx
30392975	Yes	Variant was corrected in two patients and introduced in healthy controls, all from one family	HCM	Actin alpha cardiac muscle 1	ACTC1	E99K-ACTC1	c.301G>A	p.Glu101Lys	NM_005159.5(ACTC1):c.301G>A (p.Glu101Lys)	15: 34793398 (GRCh38) [ NCBI UCSC ] 15: 35085599 (GRCh37) [ NCBI UCSC ]	Pathogenic/Likely pathogenic	CRISPR-Cas9	M	48	Dermal fibroblasts	28 at diagnosis; Maximum WT 23mm; Apical segment with max. WT; Compact thickness 12mm; Compact/non-compact 0.52, Left atrium diameter 37mm; LV diameters (end diastolic/end systolic) 46 mm; Electrocardiogram: abnormal Q; Treatment: Bisoprolol	Father and son carry PV, healthy donor is other son of father	Abnormal Q	-	-	-	-	-	compact thickness?	-	-	Bisoprolol	-
30392975	Yes	Variant was corrected in two patients and introduced in healthy controls, all from one family	HCM	Actin alpha cardiac muscle 1	ACTC1	E99K-ACTC1	c.301G>A	p.Glu101Lys	NM_005159.5(ACTC1):c.301G>A (p.Glu101Lys)	15: 34793398 (GRCh38) [ NCBI UCSC ] 15: 35085599 (GRCh37) [ NCBI UCSC ]	Pathogenic/Likely pathogenic	CRISPR-Cas9	M	19	Dermal fibroblasts	11 at diagnosis; Maximum WT 20mm; Apical segment with max. WT; Compact thickness 8mm; Compact/non-compact 0.4; Left atrium diameter 29mm; LV diameters (end diastolic/end systolic) 44mm, Electrocardiogram: normal; No treatment	Father and son carry PV, healthy donor is other son of father	Normal	-	-	-	-	-	compact thickness?	-	-	None	-
34806414	Yes	-	HCM	Actin alpha cardiac muscle 1	ACTC1	c.ACTC1 G301A	c.301G>A	p.Glu101Lys	NM_005159.5(ACTC1):c.301G>A (p.Glu101Lys)	Chr15: 34793398 (on Assembly GRCh38) Chr15: 35085599 (on Assembly GRCh37)	Pathogenic/Likely pathogenic	CRISPR-Cas9	M	48	Dermal fibroblasts	"1 healthy son, 1 affected son; ECG: abnormal Q; ventricular end-diastolic maximal wall thickness: 23mm, Segment with maximum WT apical; compact thickness 12mm; compact/non-compact 0.52; left atrium diameter 37mm; LV diameters (end diastolic/end systolic) 46mm"; Treatment: bisoprolol	1 healthy son, 1 affected son	Abnormal Q	-	-	-	-	-	23mm	-	-	Bisoprolol	-
32531470	Yes (double)	ACTC1 variant; Same patient as 30392975, but not clear which of the 2	HCM (double)	Actin alpha cardiac muscle 1 (double)	ACTC1 (double)	p.ACTC1-E99K (double)	c.301G>A (double)	p.Glu101Lys (double)	NM_005159.5(ACTC1):c.301G>A (p.Glu101Lys) (double)	15: 34793398 (GRCh38) [ NCBI UCSC ] 15: 35085599 (GRCh37) [ NCBI UCSC ] (double)	Pathogenic/Likely pathogenic (double)	CRISPR-Cas9 (double)	double	double	double	double	double	double	double	double	double	double	double	double	double	double	double	double
32718021	Yes (double)	Same patient as 34806414; both were created in 30392975 which did not show up in PubMed search	HCM (double)	Actin alpha cardiac muscle 1 (double)	ACTC1 (double)	p.E99K-ACTC1 (double)	c.301G>A (double)	p.Glu101Lys (double)	NM_005159.5(ACTC1):c.301G>A (p.Glu101Lys) (double)	15: 34793398 (GRCh38) [ NCBI UCSC ] 15: 35085599 (GRCh37) [ NCBI UCSC ] (double)	Pathogenic/Likely pathogenic (double)	CRISPR-Cas (double)	M (double)	48 (double)	Dermal fibroblasts (double)	"1 healthy son, 1 affected son; ECG: abnormal Q; ventricular end-diastolic maximal wall thickness: 23mm, Segment with maximum WT apical; compact thickness 12mm; compact/non-compact 0.52; left atrium diameter 37mm; LV diameters (end diastolic/end systolic) 46mm"; Treatment: bisoprolol	same patient as 34806414	same patient as 34806414	-	-	-	-	-	same patient as 34806414	-	-	same patient as 34806414	-
31680489	Yes	-	HCM	Actinin alpha 2	ACTN2	c.740C>T (p.T247M)	c.740C>T	p.Thr247Met	NM_001103.4(ACTN2):c.740C>T (p.Thr247Met)	1q43 1: 236735677 (GRCh38) [ NCBI UCSC ] 1: 236898977 (GRCh37) [ NCBI UCSC ]	Likely pathogenic	CRISPR-Cas9	F	63	Dermal fibroblasts	"LV hypertrophy, LV outflow tract (LVOT) obstruction, atypical atrial flutter, and paroxysmal atrial fibrillation; Affected mother, 1 sister (affected), 1 son(affected); Left bundle branch block (after myectomy); Myectomy (58yrs); surgical ablation and mitral valve repair (59yrs); mitral valve replacement at age 64"	Affected mother, 1 sister (affected), 1 son(affected) and half-sister	Left bundle branch block (after myectomy)	-	-	-	-	-	-	-	-	Myectomy (58yrs); surgical ablation and mitral valve repair (59yrs); mitral valve replacement at age 64	-
36007726	Yes	Also carried MYH6 p.Met924Lys (NM_002471.4(MYH6):c.2771T>A (p.Met924Lys); uncertain significance)	DCM	Calcium voltage-gated channel subunit alpha1 C	CACNA1C	CACNA1C-E1115K	c.3343G>A	p.Glu1115Lys	NM_000719.7(CACNA1C):c.3343G>A (p.Glu1115Lys)	12p13.33 12: 2607117 (GRCh38) [ NCBI UCSC ] 12: 2716283 (GRCh37) [ NCBI UCSC ]	Pathogenic/Likely pathogenic	CRISPR-Cas9	M	12	PBMCs	"Presented with bradycardia, QT prolongation (corrected QT [QTc] interval 473 ms), and coved-type ST-segment elevation in lead V2 after a pilsicainide challenge test. There was no history of syncope or arrhythmia. The patient was also diagnosed with autism at the age of 6. Echocardiography showed mildly reduced left ventricular (LV) systolic function (LV ejection fraction 54%). ECG: heart rate 48…	The patient’s mother also presented with a prolonged QTc interval (QTc interval 488 ms) and had a history of syncope. Although familial co-segregation of genetic variations was confirmed for CACNA1C-E1115K, MYH6-M924K was not co-segregated. The patient’s mother also presented with LV systolic dysfunction (LV ejection fraction 48%) and was diagnosed with dilated cardiomyopathy via myocardial biops…	QT prolongation (corrected QT [QTc] interval 473 ms), and coved-type ST-segment elevation in lead V2 after a pilsicainide challenge test; heart rate 48 beats/min; QT interval 560 ms; corrected QT interval 473 ms	0.54	-	45mm	31mm	-	-	10mm	11mm	-	-
28439558	Yes	RBRC-HPS0164 from Cell Bank RIKEN BioResource Center	Syndromic (Duchenne muscular dystrophy)	Dystrophin	DMD	Del. exon 48–50	Not in ClinVar	Not in ClinVar	Not in ClinVar	Not in ClinVar	Not in ClinVar	CRISPR-Cfp1	M	2019-10-01	Dermal fibroblasts	-	-	-	-	-	-	-	-	-	-	-	-	-
28931764	Yes	Patient	Syndromic (Duchenne muscular dystrophy)	Dystrophin	DMD	∆Ex3-7	Not in ClinVar	Not in ClinVar	Not in ClinVar	Not in ClinVar	Not in ClinVar	CRISPR-Cas9	M	1	Dermal fibroblasts	"Latino-Caucasian descent"	-	-	-	-	-	-	-	-	-	-	-	-
30854433	Yes	Exon 44 was restored with multiple genetic targets, not a single nucleotide change	Syndromic (Duchenne muscular dystrophy)	Dystrophin	DMD	Del. exon 44	Not in ClinVar	Not in ClinVar	Not in ClinVar	Not in ClinVar	Not in ClinVar	CRISPR-Cas9	M	Unknown	PBMCs	-	Healthy brother	-	-	-	-	-	-	-	-	-	-	-
38078368	Yes	-	Syndromic (Duchenne muscular dystrophy)	Dystrophin	DMD	Del. exon 50	Not in ClinVar	Not in ClinVar	Not in ClinVar	Not in ClinVar	Not in ClinVar	CRISPR-Cas9	M	9	PBMCs	-	-	-	-	-	-	-	-	-	-	-	-	-
35090586	Yes	-	Syndromic (Duchenne muscular dystrophy)	Dystrophin	DMD	c.4,996C>T; (p.Arg1,666X)	c.4996C>T	p.Arg1666Ter	NM_004006.3(DMD):c.4996C>T (p.Arg1666Ter)	Xp21.1 X: 32365049 (GRCh38) [ NCBI UCSC ] X: 32383166 (GRCh37) [ NCBI UCSC ]	Pathogenic	CRISPR-Cas9	M	Unknown	Dermal fibroblasts	"Loss of ambulation 8,5yrs; LVEF: 50% (20yrs); FS: 29% (20yrs); medication: Steroids (started at 7,5yrs); Forced vital capacity of 7% at 25yrs"	-	-	50% (20yrs)	29% (20yrs)	-	-	-	-	-	-	Steroids (started at 7,5yrs)
38571746	Yes	-	Syndromic (Duchenne muscular dystrophy)	Dystrophin	DMD	c.4174C>T	c.4174C>T	p.Gln1392Ter	NM_004006.3(DMD):c.4174C>T (p.Gln1392Ter)	Xp21.1 X: 32411811 (GRCh38) [ NCBI UCSC ] X: 32429928 (GRCh37) [ NCBI UCSC ]	Pathogenic	ABE	M	8	Dermal fibroblasts	"This donor had no other disorders including infectious diseases and cancers"	-	-	-	-	-	-	-	-	-	-	-	-
33949662	Yes	Heterozygously corrected (from homozygous variant)	DCM	Desmoglein-2	DSG2	c.C355T, p.R119X	c.355C>T	p.Arg119Ter	NM_001943.5(DSG2):c.355C>T (p.Arg119Ter)	18q12.1 18: 31520941 (GRCh38) [ NCBI UCSC ] 18: 29100904 (GRCh37) [ NCBI UCSC ]	Conflicting classifications of pathogenicity:	CRISPR-Cas9	M	30	PBMCs	"Uncontrollable ventricular arrhythmia; progressive biventricular dilatation and contractile dysfunction of the heart. Normal at birth, with no apparent congenital cardiac disorder or somatic anomaly. High pulmonary arterial wedge pressure. At age 21 shows intraventricular conduction disturbance and premature ventricular contraction; Healthy parents, 1 sister (healthy), 1 son (healthy); Intravent…	Healthy parents, 1 sister (healthy), 1 son (healthy)	Intraventricular conduction disturbance and premature ventricular contraction	<5%	-	60mm	-	70mm	-	8mm	-	Beta blocker; ventricular assist device (VAD) implantation at 28yrs (owing to recurrent and uncontrollable ventricular tachycardia).	-
38768074	Yes	Only 1 variant was corrected	Other (myocarditis)	Desmoplakin	DSP	p.R1951X, c.5851C > T	c.5851C>T	p.Arg1951Ter	NM_004415.4(DSP):c.5851C>T (p.Arg1951Ter)	6p24.3 6: 7583113 (GRCh38) [ NCBI UCSC ] 6: 7583346 (GRCh37) [ NCBI UCSC ]	Pathogenic/Likely pathogenic	ABE	F	44	PBMCs	"Diagnosed with cardiomyopathy (LVEF 40-45%) and NSVT;pathogenic heterozygous DSP truncation, p.R1951X, which was identified through cascade testing because her first degree relative presented with myocarditis and VT"	First-degree relative presented with myocarditis and ventricular tachycardia; family history of myocarditis	NSVT	40-45%	-	-	-	-	-	-	-	-	-	-	-
36921598	Yes	-	RCM	Filamin C	FLNC	FLNC c.7416_7418delGAA p.Glu2472_Asn2473delinsAsp	c.7416_7418delGAA	p.Glu2472_Asn2473delinsAsp	Not in Clinvar	Not in ClinVar	Not in ClinVar	CRISPR-Cas9	M	3	PBMCs	"Presented for evaluation of heart failure, developmental delay, and arthrogryposis. Echocardiography revealed a systolic ejection fraction of 55%, enlarged left atria and normal left ventricle (LV) wall thickness, a dilated left atrium, right ventricular hypertrophy, restrictive filling Doppler of the mitral valve, reduced tissue Doppler velocity, and elevated estimated pulmonary pressures, all …	No family history	Systolic ejection fraction of 55%, normal left ventricle (LV) wall thickness, a dilated left atrium, right ventricular hypertrophy, restrictive filling Doppler of the mitral valve, reduced tissue Doppler velocity, and elevated estimated pulmonary pressures	0.55	-	-	-	-	-	-	Normal	-	-
31446150	Yes	Cells were corrected and differentiated into neurocytes in previous article	Syndromic (Friedrich's ataxia cardiomyopathy)	Frataxin	FXN	Hyperexpansion of GAA repeats located in the first intron	Not in ClinVar	Not in ClinVar	Not in ClinVar	Not in ClinVar	Not in ClinVar	ZFN	F	Unknown	Dermal fibroblasts	"Diagnosed cardiomyopathy"	-	-	-	-	-	-	-	-	-	-	-	-
34422789	Yes		Syndromic (Fabry cardiomyopathy)	Homodimeric glycoprotein that hydrolyses the terminal alpha-galactosyl moieties from glycolipids and glycoproteins	GLA	GLA IVS4 + 919 G > A	IVS4 + c.919G>A	intron variant	NM_000169.3(GLA):c.640-801G>A	Xq22.1 X: 101399747 (GRCh38) [ NCBI UCSC ] X: 100654735 (GRCh37) [ NCBI UCSC ]	Pathogenic	CRISPR-Cas9	M	30	PBMCs	"Palpitations, exertional dyspnea; Atrial fibrillation arrhythmia; Marked left ventricular hypertrophy with prominent thickening of the anterior septum and posterior wall"	-	Atrial fibrillation arrhythmia	-	-	-	-	-	-	-	-	-	-
31378672	Yes	-	Syndromic (Fabry cardiomyopathy)	Alpha-galactosidase A	GLA	c.658C > T	c.658C>T	p.Arg220Ter	NM_000169.3(GLA):c.658C>T (p.Arg220Ter)	Xq22.1 X: 101398928 (GRCh38) [ NCBI UCSC ] X: 100653916 (GRCh37) [ NCBI UCSC ]	Pathogenic	CRISPR-Cas9	M	17	Dermal fibroblasts	"Clinically affected"	-	-	-	-	-	-	-	-	-	-	-	-
37371654	Yes	-	HCM	Junctophilin 2	JPH2	JPH2-Thr161Lys	c.482C>A	p.Thr161Lys	NM_020433.5(JPH2):c.482C>A (p.Thr161Lys)	20q13.12 20: 44160305 (GRCh38) [ NCBI UCSC ] 20: 42788945 (GRCh37) [ NCBI UCSC ]	Pathogenic/Likely pathogenic	CRISPR-Cas9	M	Unknown	Dermal fibroblasts	"Diagnosed with HCM at 14 with thickening of the septum (16 mm); β-blocker treatment was prescribed; At 16, further thickening of the septum (28 mm) and increased LVOT gradient was observed, confirmed with cardiac MRI; β-Blocker treatment was continued with the addition of disopyramide; Due to frequent non-sustained ventricular tachycardia (NSVT) episodes with maximal β-blocker treatment, an ICD …	-	-	-	-	-	-	-	-	28mm	-	Beta blockers, disopyramide, alcohol ablation (24 yrs)	ICD (23 yrs)
30584088	Yes	Only MD-186 was corrected	Syndromic (Danon cardiomyopathy)	Lysosome-associated membrane protein 2B	LAMP2	c.247C>T	c.247C>T (frameshift nonsense in exon 3)	p.Arg83Ter	Not in ClinVar	Not in ClinVar	Not in ClinVar	CRISPR-Cas9	M	25	Dermal fibroblasts	"Requirement of special education, muscle weakness, pigmentary retinopathy; Heart disease, Moderate LV hypertrophy; ECG: WPW; LVEF: 30%; LV diastolic diameter: 55mm; Moderate LV hypertrophy; IVS diameter: 11 mm; LV posterior wall: 10mm ;ICD at 27yrs"	-	WPW	0.3	-	55mm	-	-	Moderate LV hypertrophy	11mm	10mm (d)	-	Yes (27yrs)
31395619	Yes	Generated in 23362510; II-7	DCM	Lamin A/C	LMNA	R225X	c.672C>T	p.Arg225Ter	NM_170707.4(LMNA):c.673C>T (p.Arg225Ter)	1q22 1: 156134838 (GRCh38) [ NCBI UCSC ] 1: 156104629 (GRCh37) [ NCBI UCSC ]	Pathogenic	CRISPR-Cas9	M	56	Dermal fibroblasts	"Complete heartblock at 49; AF at 49; VT at 50; Cardiomyopathy diagnosis at 51; ICD/Pacemaker at 49; A 56 year-old Chinese man (II-7) presented to us with atrial fibrillation and cardioembolic stroke. He had history of progressive conduction system disease, evolving from 1st degree to 3rd degree atrioventricular block, and required permanent cardiac pacemaker implantation at age of 49 years. Subs…	"He had a strong family history of DCM, conduction system disease and sudden death spanning 3 generations. His father (I-1) suffered sudden death at age of 59, and one of his sisters (II-2) suffered from atrial fibrillation, heart failure and 3rd degree atrioventricular block with pacemaker implanted, who died suddenly and had documented ventricular fibrillation from her pacemaker memory. In addi…	Progressive conduction system disease, evolving from 1st degree to 3rd degree atrioventricular block	0.35	-	-	-	-	-	-	-	-	ICD/PM
31316208	Yes	Only III-3 was corrected	DCM	Lamin A/C	LMNA	c.348_349insG	c.348dup	p.Lys117fs	NM_170707.4(LMNA):c.348dup (p.Lys117fs)	1q22 1: 156115265-156115266 (GRCh38) [ NCBI UCSC ] 1: 156085056-156085057 (GRCh37) [ NCBI UCSC ]	Pathogenic	TALEN	M	65	Dermal fibroblasts	"Atrial fibrillation; Positive for sudden death and cardiomyopathies; AF, AVB, VT; Pacemaker, medication unknown"	Positive for sudden death and cardiomyopathies	AF, AVB, VT, PVCs	-	-	-	-	-	-	-	-	Pacemaker, med unknown	-
31118417	Yes	LMNA#1; Three members of a large family affected by the disease; The results described were obtained from line LMNA#1_2, the only one that was corrected	DCM	Lamin A/C	LMNA	K219T	c.656A>C	p.Lys219Thr	NM_170707.4(LMNA):c.656A>C (p.Lys219Thr)	1q22 1: 156134821 (GRCh38) [ NCBI UCSC ] 1: 156104612 (GRCh37) [ NCBI UCSC ]	Likely pathogenic	CRISPR-Cas9	F	15	Dermal fibroblasts	Phenotype: DCM; Gender: F; Age: 15; Age at diagnosis: n.a.; p.K219T LMNA: Yes; p.L4855F TTN variant: no; Heart translant: no; Conductional abnormalities: none (no alterations of heart rhythm); History of spontaneous arrhythmias: no; Abnormal IVS motion (echo): no; PM: no; Electrophysiological study (on explanted heart): not performed	"The family [...], carry the K219T mutation on LMNA26, presented with dilated cardiomyopathy associated with arrhythmogenic conduction disorders."	No alterations of heart rhythm	-	-	-	-	-	-	-	-	-	No HTx
39003740	Yes	Noonan syndrome; Patient-specific variants were introduced, but not for cell functionality testing	Syndromic (Noonan syndrome)	Leucine zipper like post translational regulator 1	LZTR1	LZTR1L580P homozygous	c.1739T>C	p.Leu580Pro	NM_006767.4(LZTR1):c.1739T>C (p.Leu580Pro)	22q11.21 22: 20994681 (GRCh38) [ NCBI UCSC ] 22: 21348970 (GRCh37) [ NCBI UCSC ]	Uncertain significance	CRISPR-Cas9	M	17	Dermal fibroblasts	"Stress-induced cardiac arrhythmias, pectus excavatum, and facial anomalies was referred to our clinic, and, based on the combination of symptoms, was diagnosed with NS. The patient was born to a consanguineous couple, and both parents showed neither apparent clinical symptoms nor distinctive NS-specific features. Cardiac findings: Mild LV hypertrophy, Prolonged QT interval, Stress-induced cardia…	Neither parent showed apparent clinical symptoms nor distinctive NS-specific features.	Prolonged QT interval	-	-	-	-	-	-	10mm (diastole); 11mm (systole)	9mm (diastole); 13mm (systole)	-	-
36325906	Yes	II-9 in pedigree 3c	Other (LVNC)	MIB E3 ubiquitin protein ligase 1	MIB1	MIB1R530X	c.1588C>T	p.Arg530Ter	NM_020774.4(MIB1):c.1588C>T (p.Arg530Ter)	18q11.2 18: 21815724 (GRCh38) [ NCBI UCSC ] 18: 19395685 (GRCh37) [ NCBI UCSC ]	Conflicting classifications of pathogenicity: Pathogenic, Likely pathogenic, Uncertain significance	CRISPR-Cas9	F	42	PBMCs	Age: 42; LVEDd 45 (94%), LVEF: 60%; ECG: Normal; Echo visual: borderline LV wall thickness and apical LVNC; Under surveillance	Family of LVNC (extended pedigree)	Normal	0.6	-	45	-	-	-	-	-	Under surveillance	-
36325906	Yes	II-4 in pedigree 3d	Other (LVNC)	MIB E3 ubiquitin protein ligase 1	MIB1	MIB1V943F	c.2827G>T	p.Val943Phe	NM_020774.4(MIB1):c.2827G>T (p.Val943Phe)	18q11.2 18: 21858593 (GRCh38) [ NCBI UCSC ] 18: 19438554 (GRCh37) [ NCBI UCSC ]	Conflicting classifications of pathogenicity: Pathogenic, Uncertain significance	CRISPR-Cas9	M	48	PBMCs	Age: 48; LVEDd 55 (110%); LVEF: 60%; ECG: Normal; Echo: Trabeculated RV and LV plus small apical pseudoaneurysm; Under surveillance; BSA m2: 2.11; LVEDV: 148.74ml; LVEDI: 70.49ml/m2; LVESV: 62.30ml; LVESI: 29.53ml/m2; LVEF 58.12%; LVSV: 82.14ml; Compacted LV mass: 114.73g; Compacted LV mass indexed: 54.37g/m2: Global LV mass: 143.74g; Trabeculated LV mass 29.01g; Trabeculated LV mass indexed: 13.…	Family of LVNC (extended pedigree)	Normal	0.55	-	55	-	5.23	-	8.13	-	Under surveillance	-
31638832	Yes	-	Syndromic (Noonan syndrome)	Muscle RAS oncogene homolog	MRAS	p.Gly23Val-MRAS	c.68G>T	p.Gly23Val	NM_001085049.3(MRAS):c.68G>T (p.Gly23Val)	3q22.3 3: 138372951 (GRCh38) [ NCBI UCSC ] 3: 138091793 (GRCh37) [ NCBI UCSC ]	Likely pathogenic	CRISPR-Cas9	F	16	Dermal fibroblasts	"Severe obstructive bi-ventricular cardiac hypertrophy (4 months of age). Characteristic facial dysmorphisms, short stature, and globally delayed acquisition of developmental milestones and cognitive disability; No family history of NS, related RASopathy, or cardiomyopathies"	No family history of NS, related RASopathy, or cardiomyopathies	-	-	-	-	-	-	-	-	-	-	-
30586709	Yes	-	HCM	Myosin binding protein C3	MYBPC3	p.R1073P_Fsx4	c.3217dupC	p.Arg1073Pro Fsx4	NM_000256.3(MYBPC3):c.3217dup (p.Arg1073fs)	11p11.2 11: 47333306-47333307 (GRCh38) [ NCBI UCSC ] 11: 47354857-47354858 (GRCh37) [ NCBI UCSC ]	Pathogenic/Likely pathogenic	CRISPR-Cas9	M	Unknown	PBMCs	"Assymptomatic; Positive for HCM; ECG: nsVT; LVOT+ gradient; ventricular end-diastolic maximal wall thickness: 20 mm; ICD"	Positive for HCM	nsVT	-	-	-	-	-	20mm	-	-	-	ICD
30586709	Yes	-	HCM	Myosin binding protein C3	MYBPC3	p.R943x	c.2827C>T	p.Arg943Ter	NM_000256.3(MYBPC3):c.2827C>T (p.Arg943Ter)	11p11.2 11: 47335120 (GRCh38) [ NCBI UCSC ] 11: 47356671 (GRCh37) [ NCBI UCSC ]	Pathogenic	TALEN	M	Unknown	PBMCs	"Syncope 2x; Positive for HCM; LVOT gradient +, arrhythmia-; ventricular end-diastolic maximal wall thickness: 23 mm; ICD"	Positive for HCM	-	-	-	-	-	-	23mm	-	-	-	ICD
30586709	Yes	-	HCM	Myosin binding protein C3	MYBPC3	p.R943x	c.2827C>T	p.Arg943Ter	NM_000256.3(MYBPC3):c.2827C>T (p.Arg943Ter)	11p11.2 11: 47335120 (GRCh38) [ NCBI UCSC ] 11: 47356671 (GRCh37) [ NCBI UCSC ]	Pathogenic	CRISPR-Cas9	F	Unknown	PBMCs	"Syncope, chest pain; Positive for HCM; ventricular end-diastolic maximal wall thickness: 15 mm; ICD, MRI abnomalities"	Positive for HCM	-	-	-	-	-	-	15mm	-	-	-	ICD
36744470	Yes	ID3	HCM	Myosin binding protein C3	MYBPC3	c.772G>A	c.772G>A	p.Glu258Lys	NM_000256.3(MYBPC3):c.772G>A (p.Glu258Lys)	11p11.2 11: 47348424 (GRCh38) [ NCBI UCSC ] 11: 47369975 (GRCh37) [ NCBI UCSC ]	Pathogenic/Likely pathogenic	CRISPR-Cas9	M	44	PBMCs	NYHA functional class II, Left atrial diameter, mm 49, LVOT gradient, mmHg 125, Maximum LV wall thickness, mm 28, LV End-diastolic diameter, mm 49, LV End-systolic diameter, mm 31, LV Ejection fraction, % 66	-	-	0.66	-	49mm	31mm	-	-	-	-	-	-
38642550	Yes	-	HCM	Myosin binding protein C3	MYBPC3	G148R	c.442G>A	p.Gly148Arg	NM_000256.3(MYBPC3):c.442G>A (p.Gly148Arg)	11p11.2 11: 47350077 (GRCh38) [ NCBI UCSC ] 11: 47371628 (GRCh37) [ NCBI UCSC ]	Conflicting classifications of pathogenicity: Pathogenic, Likely pathogenic, Uncertain significance	CRISPR-Cas9	M	<1 (0.9 years)	Unknown	"HCM type: Mild nonobstructive; ECG at diagnosis: LVH, QTc 428 ms; ECG at last follow-up: LVH, QTc 433 ms; Maximum LV wall thickness z-score: 1,9; LVEDD z-score: 2,4; LVEF (%): 80; ECG at last diagnosis: Max LV wall thickness z-score: 0,11; LVEDD z-score: -0,18; LVEF (%): 73%"	-	ECG at diagnosis: LVH, QTc 428 ms; ECG at last follow-up: LVH, QTc 433 ms	80% (initial) and 73% (last follow-up)	-	-	-	-	-	-	-	-	-
37317833	Yes	(MYB2)	HCM	Myosin binding protein C3	MYBPC3	c.1800delA, p.Lys600Asnfs*2, MYBPC3K600fs	c.1800delA	p.Lys600Asnfs*2	NM_000256.3(MYBPC3):c.1800delA	11p11.2 11: 47341235 (GRCh38) [ NCBI UCSC ] 11: 47362786 (GRCh37) [ NCBI UCSC ]	Pathogenic	CRISPR-Cas9	F	41	Dermal fibroblasts	"Patients were siblings; F (41): LVH (mm) 12; Obstruction; LA (mm) 29; HCM-risk SCD 1.3%; On ECG: atrial fibrillation, right bundle branch block and left posterior hemiblock, ECGs within normal limits"	Patients are siblings	Atrial fibrillation, right bundle branch block and left posterior hemiblock, ECG within normal limits	-	-	-	-	-	-	-	-	-	-
38642550	Yes		HCM	Myosin binding protein C3	MYBPC3	P955fs	c.2864_2865del	p.Pro955fs	NM_000256.3:c.2864_2865delCT	11p11.2 11: 47335082-47335083 (GRCh38) [ NCBI UCSC ] 11: 47356633-47356634 (GRCh37) [ NCBI UCSC ]	Pathogenic/Likely pathogenic	CRISPR-Cas9	M	3	Unknown	"HCM type: Severe obstructive; ECG at diagnosis: LVH, QTc 453 ms; ECG at last follow-up: LVH with strain, QTc 492 ms; Maximum LV wall thickness z-score: 17,3; LVEDD z-score: 2,7; LVEF (%): 68; Diastolic dysfunction present; ECG at last follow-up: Max LV wall thickness z-score: 18,4; LVEDD z-score: -1,3; LVEF (%): 85; Cardiac medications at last follow-up*: propranolol; Age at MACE (years): 5,1; M…	-	ECG at diagnosis: LVH, QTc 453 ms; ECG at last follow-up: LVH with strain, QTc 492 ms; Diastolic dysfunction present	68% (initial) and 85% (last follow-up)	-	-	-	-	-	-	-	Propranolol; Myectomy	-
38648963	Yes (double)	Same patient as 36744470	HCM (double)	Myosin heavy chain 7 (double)	MYBPC3 (double)	MYBPC3-c.772G>A (double)	c.772G>A (double)	p.Glu258Lys (double)	NM_000256.3(MYBPC3):c.772G>A (p.Glu258Lys) (double)	11p11.2 11: 47348424 (GRCh38) [ NCBI UCSC ] 11: 47369975 (GRCh37) [ NCBI UCSC ] (double)	Pathogenic/Likely pathogenic (double)	CRISPR-Cas (double)	M (double)	44 (double)	PBMCs (double)	Same patient as 36744470	-	-	Same patient as 36744470	-	Same patient as 36744470	Same patient as 36744470	-	-	-	-	-	-
37317833	Yes	Two variants (MYB1)	HCM	Myosin binding protein C3; Myosin heavy chain 7	MYBPC3 & MYH7	p.Lys600Asnfs*2; p.Ile1927Phe	c.1800delA; c.5779A>T	p.Lys600Asnfs*2; p.Ile1927Phe	NM_000256.3(MYBPC3):c.1800delA; NM_000257.4(MYH7):c.5779A>T (p.Ile1927Phe)	11p11.2 11: 47341235 (GRCh38) [ NCBI UCSC ] 11: 47362786 (GRCh37) [ NCBI UCSC ] ; 14q11.2 14: 23413770 (GRCh38) [ NCBI UCSC ] 14: 23882979 (GRCh37) [ NCBI UCSC ]	Pathogenic; Uncertain significance	CRISPR-Cas9	M	18	Dermal fibroblasts	"Patients were siblings; M (18): Maximal LV hypertrophy (mm) 39; Obstruction; L atrium (mm) 41; NSVT in 24-h Holter; Fibrosis (MRI); Atrial fibrillation; ICD; HCM-risk SCD (ESC HCM guidelines)8.6%; on ECG: left anterior hemiblock, poor R wave progression in precordial leads and Q waves in I and aVL"	Affected family members	Atrial fibrillation, left anterior hemiblock, poor R wave progression in precordial leads and Q waves in I and aVL;	-	-	-	-	-	-	-	-	-	ICD
38101154	Yes	-	HCM	Myosin heavy chain 7	MYH7	MYH7(c.1.063G>A)	c.1063G>A	p.Ala355Thr	NM_000257.4(MYH7):c.1063G>A (p.Ala355Thr)	14q11.2 14: 23429850 (GRCh38) [ NCBI UCSC ] 14: 23899059 (GRCh37) [ NCBI UCSC ]	Pathogenic/Likely pathogenic	ABE	F	8	PBMCs	"Chest distress and shortness of breath; ECG showed T-wave inversion of the anterior interwall lead; Cardiac ultrasound and CMR revealed markedly thickened interventricular septum (IVS;2.2 cm), and significant obstruction of blood flow in LVOT: gradient 62 mmHg"	Subsequent genetic evaluation of the family members of proband revealed that the proband's sister (IIIa) and the proband's mother (IIb) were confirmed carried the MYH7(C.1063G>A) mutation. The proband's family members also underwent the same comprehensive clinical evaluation, and the results suggested that the proband's mother (IIb) is a hypertrophic cardiomyopathy patient, with chest tightness a…	T-wave inversion of the anterior interwall lead	-	-	-	-	-	-	22mm	-	-	-
36797478	Yes	HCM1; No extensive CRISPR-Cas9 description	HCM	Myosin heavy chain 7	MYH7	c.1208G>A (p.R403Q)	c.1208G>A	p.Arg403Gln	NM_000257.4(MYH7):c.1208G>A (p.Arg403Gln)	14q11.2 14: 23429278 (GRCh38) [ NCBI UCSC ] 14: 23898487 (GRCh37) [ NCBI UCSC ]	Pathogenic	ABE	F	56	PBMCs	"56-year-old woman with extensive family history of HCM and nonobstructive HCM with a history of reduced left ventricular EF and low maximal oxygen uptake (VO2 max). A biventricular pacemaker was placed for a complete heart block."	Extensive family history of HCM and nonobstructive HCM with a history of reduced left ventricular EF and low maximal oxygen uptake (VO2 max),	-	-	-	-	-	-	-	-	-	-	Biventricular pacemaker
36797478	Yes	HCM2	HCM	Myosin heavy chain 7	MYH7	c.1208G>A (p.R403Q)	c.1208G>A	p.Arg403Gln	NM_000257.4(MYH7):c.1208G>A (p.Arg403Gln)	14q11.2 14: 23429278 (GRCh38) [ NCBI UCSC ] 14: 23898487 (GRCh37) [ NCBI UCSC ]	Pathogenic	ABE	M	32	PBMCs	"32-year-old man with a history of HCM, an implantable cardioverter-defibrillator and a strong family history of HCM. He has a dilated left atrium but has improved VO2 max, metabolic equivalent and no evidence of atrial fibrillation by cardiopulmonary exercise testing."	Strong family history of HCM	-	-	-	-	-	-	-	-	-	nadolol (30–40 mg/d), flecainide acetate	ICD
37771571	Yes	Cell line CDI Line 01178.103	HCM	Myosin heavy chain 7	MYH7	MYH7-R403Q	c.1208G>A	p.Arg403Gln	NM_000257.4(MYH7):c.1208G>A (p.Arg403Gln)	14q11.2 14: 23429278 (GRCh38) [ NCBI UCSC ] 14: 23898487 (GRCh37) [ NCBI UCSC ]	Pathogenic	Unknown	F	64	Dermal fibroblasts	-	"A family of five siblings with HCM showed signs of severe disease. Two of the five siblings passed away at young ages (34, 45). The three remaining siblings all tested positive for the MYH7-R403Q mutation. One sibling suffered end-stage heart failure and received a heart transplant at the age of 41 yr. A more extensive family history revealed that the mother of the five siblings also had HCM and…	-	-	-	-	-	-	-	-	-	-	-
38240646	Yes	-	HCM	Myosin heavy chain 7	MYH7	MYH7-R403Q	c.1208G>A	p.Arg403Gln	NM_000257.4(MYH7):c.1208G>A (p.Arg403Gln)	14q11.2 14: 23429278 (GRCh38) [ NCBI UCSC ] 14: 23898487 (GRCh37) [ NCBI UCSC ]	Pathogenic	CRISPR-Cas9	F	51-60	PBMCs	"Obstructive HCM"	-	-	-	-	-	-	-	-	-	-	-	-
38642550	Yes	-	HCM	Myosin heavy chain 7	MYH7	R453C	c.1357C>T	p.Arg453Cys	NM_000257.4(MYH7):c.1357C>T (p.Arg453Cys)	14q11.2 14: 23429005 (GRCh38) [ NCBI UCSC ] 14: 23898214 (GRCh37) [ NCBI UCSC ]	Pathogenic	CRISPR-Cas9	M	4	Unknown	"HCM type: Severe obstructive; ECG at diagnosis: LVH, LAE, QTc 405 ms; ECG at diagnosis: LVH with strain, QTc 409ms; Maximum LV wall thickness z-score: 2,8; LVEDD z-score: 0,7; LVEF (%): 85; Diastolic dysfunction; ECH at last follow-up: Max LV wall thickness z-score: 25,4; LVEDD z-score: 1; LVEF (%): 90; Cardiac medications at last follow-up: Atenolol; Age at MACE (years): 6,4; ICD; SCD or Approp…	-	ECG at diagnosis: LVH, LAE, QTc 405 ms; ECG at last follow-up: LVH with strain, QTc 409ms	85% (initial) and 90% (last follow-up)	-	-	-	-	-	-	-	Atenolol; Myectomy	ICD
36902340	Yes	II2; described in PMID: 30623132	HCM	Myosin heavy chain 7	MYH7	p.E848G	c.2543A>G	p.Glu848Gly	NM_000257.4(MYH7):c.2543A>G (p.Glu848Gly)	14q11.2 14: 23424905 (GRCh38) [ NCBI UCSC ] 14: 23894114 (GRCh37) [ NCBI UCSC ]	Pathogenic/Likely pathogenic	CRISPR-Cas9	M	19	Dermal fibroblasts	"NYHA class l; LVEF (%) [nl 55-75%] 66; IVS wall thickness at end diastole (mm).9; IVS wall thickness at end systole (mm) 13.6; IVS systolic thickening (%) [nl 53 +/- 13%] 37.4; PW thickness at end diastole (mm) 9.6; PW thickness at end systole (mm) 13.2; PW thickening (%) [nl 58 +/- 13%] 37.5; LVEDD (mm) [nl 38-56 mm] 55; LVEDD/BSA (cm/m2) [nl 2.2-3.1] 3.0; LV volume index (mL/m2) [nl 35-75 mL/m…	Father, aunt and sister all had PV	-	0.66	-	LVEDD (mm) [nl 38-56 mm] 55		-	W thickness at end diastole (mm) 9.6	IVS wall thickness at end diastole (mm).9; IVS wall thickness at end systole (mm) 13.6; IVS systolic thickening (%) [nl 53 +/- 13%] 37.4	-	-	-
38642550	Yes	-	HCM	Myosin heavy chain 7	MYH7	V606M	c.1816G>A	p.Val606Met	NM_000257.4(MYH7):c.1816G>A (p.Val606Met)	14q11.2 14: 23427657 (GRCh38) [ NCBI UCSC ] 14: 23896866 (GRCh37) [ NCBI UCSC ]	Pathogenic	CRISPR-Cas9	M	11	Unknown	"HCM type: severe obstructive; ECG at diagnosis: LVH, QTc 459 ms; ECG at last follow-up: LVH, LAE, QRS widening, QTc 468 ms, sinus bradycardia; Maximum LV wall thickness z-score: 10,3; LVEDD z-score: -3; Diastolic dysfunction; ECG at last-follow-up: Max LV wall thickness: 6,1; LVEDD z-score: -1,83; LVEF (%): 77; Medication: Atenolol, disopyramide; age a MACE (yrs): 14.3; Myectomy; Diffuse LV myoc…	-	LVH, QTc 459 ms; ECG at last follow-up: LVH, LAE, QRS widening, QTc 468 ms, sinus bradycardia	77% (inital and last follow-up)	-	-	-	-	-	-	-	Atenolol, disopyramide; Myectomy	-
37128901	Yes	carrier of heterozygous c.1951-1G>T variant (MYLK3+/fs)	DCM	Myosin light chain kinase 3	MYLK3	c.1951-1G>T; p.P639Vfs*15	c.1951-1G>T	p.P639Vfs*15	Not in ClinVar	Not in ClinVar	Not in ClinVar	CRISPR-Cas9	-	Unknown	PBMCs	-	-	-	-	-	-	-	-	-	-	-	-	-
35063130	Yes	-	ACM	Plakophilin-2	PKP2	PKP2 (c.1228 dupG, p.D410fsX425)	c.1228dupG	p.Asp410fsX425	Not in ClinVar	Not in ClinVar	Not in ClinVar	CRISPR-Cas9	F	19	PBMCs	"[...] 19-year-old female patient diagnosed with AC according to the three major criteria (Marcus et al., 2010), namely repolarization abnormalities in the electrocardiogram, lethal arrhythmias, and family history (father and uncles are also diagnosed with ACM), with pathological mutations in PKP2 (c.1228 dupG, p.D410fsX425). Echocardiography revealed that ejection fraction (68%) and left-ventric…	Father and uncle also diagnosed with ACM	Repolarisation abnormalities, lethal arrhythmias	0.68	-	48mm	30mm	40mm	-	-	-	-	-
25923014	Yes	-	DCM	Phospholamban	PLN	R14del	c.40_42delAGA	p.Arg14del	NM_002667.5(PLN):c.37AGA[1] (p.Arg14del)	6q22.31 6: 118558957-118558959 (GRCh38) [ NCBI UCSC ] 6: 118880120-118880122 (GRCh37) [ NCBI UCSC ]	Pathogenic	TALEN	F	42	Dermal fibroblasts	"Mild left ventricular systolic dysfunction, ventricular chamber dilatation and frequent ventricular arrhythmias; Long clinical history of hereditary DCM; Wide complex ventricular arrhythmias; Enlarged left atrium. Left ventricular end-diastolic diameter: 52 mm, Left ventricular systolic diameter: 39mm. Estimated left ventricular ejection fraction: 47%."	Long clinical history of hereditary DCM	Wide complex ventricular arrhythmias	0.47	-	52mm	39mm	-	-	-	-	-	-
33928785	Yes	-	DCM	Phospholamban	PLN	c.40_42delAGA	c.40_42delAGA	p.Arg14del	NM_002667.5(PLN):c.37AGA[1] (p.Arg14del)	6q22.31 6: 118558957-118558959 (GRCh38) [ NCBI UCSC ] 6: 118880120-118880122 (GRCh37) [ NCBI UCSC ]	Pathogenic	CRISPR-Cas9	M	52	PBMCs	"ECG: QTc (443 ms), low voltages in the extremity leads; <25% (before Htx); ICD; HTx"	Affected family member	QTc (443 ms); low voltages in the extremity leads	<25% (before Htx)	-	-	-	-	-	-	-	-	ICD; HTx
33928785	Yes	-	DCM	Phospholamban	PLN	c.40_42delAGA	c.40_42delAGA	p.Arg14del	NM_002667.5(PLN):c.37AGA[1] (p.Arg14del)	6q22.31 6: 118558957-118558959 (GRCh38) [ NCBI UCSC ] 6: 118880120-118880122 (GRCh37) [ NCBI UCSC ]	Pathogenic	CRISPR-Cas9	F	39	PBMCs	"Syncope; Sister of father with DCM / sustained VT. Died 43 awaiting transplant; Normal ECG: Normal cardiac evaluation"	Sister of father with DCM / sustained VT. Died 43 aiwaiting transplant.	Normal	-	-	-	-	-	-	-	-	-	-
33998164	Yes	-	DCM	Phospholamban	PLN	p.Arg14del	c.40_42delAGA	p.Arg14del	NM_002667.5(PLN):c.37AGA[1] (p.Arg14del)	6q22.31 6: 118558957-118558959 (GRCh38) [ NCBI UCSC ] 6: 118880120-118880122 (GRCh37) [ NCBI UCSC ]	Pathogenic	CRISPR-Cas9	F	31	Dermal fibroblasts	"HF symptoms, ventricular arrhythmia; Mother was also identified as a PLN p. Arg14del mutation carrier and diagnosed with DCM"	Mother was also identified as a PLN p. Arg14del mutation carrier and diagnosed with DCM	-	-	-	-	-	-	-	-	-	-	-
40791987	Yes (triple)	Triple: same patient as 33998164	DCM (triple)	Phospholamban	PLN (triple)	R14del (triple)	c.40_42delAGA (triple)	p.Arg14del (triple)	NM_002667.5(PLN):c.37AGA[1] (p.Arg14del) (triple)	6q22.31 6: 118558957-118558959 (GRCh38) [ NCBI UCSC ] 6: 118880120-118880122 (GRCh37) [ NCBI UCSC ] (triple)	Pathogenic (triple)	CRISPR-Cas9 (triple)	F (triple)	31 (triple)	Dermal fibroblasts (triple)	"HF symptoms, ventricular arrhythmia; Mother was also identified as a PLN p. Arg14del mutation carrier and diagnosed with DCM" (triple)	Mother was also identified as a PLN p. Arg14del mutation carrier and diagnosed with DCM (triple)	-	-	-	-	-	-	-	-	-	-	-
27450564	Yes (double)	Same patient as 25923014	DCM (double)	Phospholamban	PLN (double)	R14del (double)	c.40_42delAGA (double)	p.Arg14del (double)	NM_002667.5(PLN):c.37AGA[1] (p.Arg14del) (double)	6q22.31 6: 118558957-118558959 (GRCh38) [ NCBI UCSC ] 6: 118880120-118880122 (GRCh37) [ NCBI UCSC ] (double)	Pathogenic (double)	TALEN (double)	F (double)	42 (double)	Dermal fibroblasts (double)	Same patient as 25923014	Same patient as 25923014	Same patient as 25923014	Same patient as 25923014	-	Same patient as 25923014	Same patient as 25923014	-	-	-	-	-	-
34948294	Yes (double)	Double: same patient as 33998164	DCM (double)	Phospholamban (double)	PLN (double)	PLN p.Arg14del (double)	c.40_42delAGA (double)	p.Arg14del (double)	NM_002667.5(PLN):c.37AGA[1] (p.Arg14del) (double)	6q22.31 6: 118558957-118558959 (GRCh38) [ NCBI UCSC ] 6: 118880120-118880122 (GRCh37) [ NCBI UCSC ] (double)	Pathogenic (double)	CRISPR-Cas9 (double)	F (double)	31 (double)	Dermal fibroblasts (double)	"[...] 31-year-old female patient carrying the mutation in the heterozygous form. The patient was affected by overt DCM with left ventricular dysfunction and ventricular arrhythmias. (double)	Mother was also identified as a PLN p. Arg14del mutation carrier and diagnosed with DCM (double)	- (double)	- (double)	- (double)	- (double)	- (double)	- (double)	- (double)	- (double)	- (double)	- (double)	- (double)
38113297	Yes	Proband 1	Other (LVNC)	PR/SET domain 16	PRDM16	PRDM16-Q187X	c.559C>T	p.Glu187Ter	NM_022114.4(PRDM16):c.559C>T (p.Gln187Ter)	1p36.32 1: 3385272 (GRCh38) [ NCBI UCSC ] 1: 3301836 (GRCh37) [ NCBI UCSC ]	Pathogenic	CRISPR-Cas9	M	4 days	PBMCs	"LV trabeculations on echocardiography at 4 days of life. Repeat echocardiography at 3 months of age demonstrated prominent trabeculations, consistent with LVNC, and development of marked LV dilation and severe loss of systolic function"	"without a family history of cardiac disease (genotype/phenotype negative twin)"	Performed, no results mentioned	"severe loss of systolic function"	50.94% (4 days old), 14.29% (3 months old)	2.5 (4 days old), 4 (3 months old)	5.5 (4 days old), 7 (3 months old)	-	relative wall thickness: 0.33 (4 days old), 0.32 (3 months old)	LV diastolic septal thickness 2.6 mm (4 days old), 5 mm (3 months old); LV systolic septal thickness 4.5 mm (4 days olf), 5.1 mm (3 months old)	-	-	-
28917552	Yes	-	HCM	Protein kinase AMP-activated non-catalytic subunit gamma 2	PRKAG2	R302Q	c.905G>A	p.Arg302Gln	NM_016203.4(PRKAG2):c.905G>A (p.Arg302Gln)	7q36.1 7: 151576412 (GRCh38) [ NCBI UCSC ] 7: 151273498 (GRCh37) [ NCBI UCSC ]	Pathogenic	CRISPR-Cas9	M	60	Dermal fibroblasts	"Palpitations, collapse; hypokinetic HCM; Mother WPW and assymptomatic ventricular hypertrophy; Paroxysmal atrial flutter and alternating block, complete AV block (48yrs), permanent atrial fibrilation (62yrs); LVEF: 40% (after biv. ICD, before it was 20%); Left ventricular wall thickness 21/19mm (48yrs); Medication: DDD pacemaker (48yrs); biventricular ICD (68yrs)"	Mother WPW and assymptomatic ventricular hypertrophy	Paroxysmal atrial flutter and alternating block, complete AV block (48yrs), permanent atrial fibrilation (62yrs).	40% (after biv. ICD, before it was 20%)	-	-	-	-	-	-	-	-	DDD pacemaker (48yrs); biventricular ICD (68yrs)
29452156	Yes	-	HCM	Protein kinase AMP-activated non-catalytic subunit gamma 2	PRKAG2	PRKAG2-R302Q	c.905G>A	p.Arg302Gln	NM_016203.4(PRKAG2):c.905G>A (p.Arg302Gln)	7q36.1 7: 151576412 (GRCh38) [ NCBI UCSC ] 7: 151273498 (GRCh37) [ NCBI UCSC ]	Pathogenic	CRISPR-Cas9	M	28	Dermal fibroblasts	"ECG: LV hypertrophy, 2nd degree AVB, long QT, complete right bundle branch block; Left atrium: 42mm; LVEF: 72%; IVS diameter: >14mm; LV posterior wall: 11mm; Pacemaker	Patients are siblings	LV hypertrophy, 2nd degree AVB, long QT, complete right bundle branch block	0.72	-	-	-	-	-	>14mm	11mm	-	Pacemaker
29452156	Yes	-	HCM	Protein kinase AMP-activated non-catalytic subunit gamma 2	PRKAG2	PRKAG2-R302Q	c.905G>A	p.Arg302Gln	NM_016203.4(PRKAG2):c.905G>A (p.Arg302Gln)	7q36.1 7: 151576412 (GRCh38) [ NCBI UCSC ] 7: 151273498 (GRCh37) [ NCBI UCSC ]	Pathogenic	CRISPR-Cas9	M	26	Dermal fibroblasts	"No obvious hypertrophy; Left atrium 36mm; ECG: Sinus arrhythmia, short P-R interval, LV high voltage, ST-segment changes; LVEF: 62%; IVS diameter: 10mm; LV posterior wall: 10mm"	Patients are siblings	Sinus arrhythmia, short P-R interval, LV high voltage, ST-segment changes	0.62	-	-	-	-	-	10mm	10mm	-	-
31163979	Yes	-	Syndromic (Noonan syndrome)	Raf-1 proto-oncogene, serine/threonine kinase	RAF1	RAF1S257L/+	c.770C>T	p.Ser257Leu	NM_002880.4(RAF1):c.770C>T (p.Ser257Leu)	3p25.2 3: 12604200 (GRCh38) [ NCBI UCSC ] 3: 12645699 (GRCh37) [ NCBI UCSC ]	Pathogenic	CRISPR-Cas9	F	16	Dermal fibroblasts	"Prenatal period: olyhydramnion and fetal arrhythmia. Medial epicanthus, low-set ears, deep hair line, right sided ptosis, and lateralized mammilla; Atrial arrhythmias, biventricular obstructive HCM; obstruction of the left ventricular outflow tract; At 5 and one-half years of age, a cardiac catheterization examination revealed cardiac hypertrophy with left ventricular intracavity pressure gradie…		Atrial arrhythmias, biventricular obstructive HCM	-	0.45	36mm	18mm	-	-	-	-	Atenolol; transaortic septal myectomy (5 1/2 yrs)
37344639	Yes	-	Syndromic (Noonan syndrome)	Raf-1 proto-oncogene, serine/threonine kinase	RAF1	Ser257Leu	c.770C>T	p.Ser257Leu	NM_002880.4(RAF1):c.770C>T (p.Ser257Leu)	3p25.2 3: 12604200 (GRCh38) [ NCBI UCSC ] 3: 12645699 (GRCh37) [ NCBI UCSC ]	Pathogenic	CRISPR-Cas9	F	Unknown	PBMCs	-	-	-	-	-	-	-	-	-	-	-	-	-
36970983	Yes	Compound heterozygote RTTN p.G1321D missense mutation from the father and an in-frame deletion p.1921-1925 from the mother	DCM	Rotatin	RTTN	p.G1321D	c.3962G>A	p.Gly1321Asp	NM_173630.4(RTTN):c.3962G>A (p.Gly1321Asp)	18q22.2 18: 70092746 (GRCh38) [ NCBI UCSC ] 18: 67759982 (GRCh37) [ NCBI UCSC ]	Uncertain significance	CRISPR-Cas9	M	<1 (7 months)	LV tissue	"Presented with iDCM with a left ventricular ejection fraction of 18%. He underwent a successful heart transplant and does not exhibit any neurocognitive or neuromuscular deficits. The infant was born to nonconsanguineous parents without a family history of cardiomyopathy. An endomyocardial biopsy and transmission electron microscopy of the infant’s heart revealed cardiomyocytes with shortage of …	There was no family history of congenital heart disease, sudden cardiac death, arrhythmias, neurologic disorders, metabolic disorders, or unexplained childhood deaths. Maternal grandmother had an "enlarged heart." His older sibling was a healthy teenager.	Sinus rhythms with biventricular hypertrophy	0.18	-	-	-	-	-	-	-	-	HTx
28069705	Yes	-	ACM	Sodium voltage-gated channel apha subunit 5	SCN5A	p.Arg1898His	c.5690G>A	p.Arg1897His	NM_000335.5(SCN5A):c.5690G>A (p.Arg1897His)	3p22.2 3: 38550679 (GRCh38) [ NCBI UCSC ] 3: 38592170 (GRCh37) [ NCBI UCSC ]	Conflicting classifications of pathogenicity: Pathogenic, Uncertain significance	CRISPR-Cas9	F	29	PBMCs	"Ventricular tachycardia (VT) of left bundle branch block (LBBB) inferior axis morphology after playing soccer; ARVD/C diagnosis was made based on T-wave inversions in V1-2 (minor TFC), RV dyskinesia with RV end-diastolic volume 128 mL/m2 (major TFC), and LBBB VT (minor TFC). The PR (145 ms), QRS (90 ms), and QTc (375 ms) intervals were within normal limits. Holter monitoring revealed 217 PVCs/24…	Family members could not be genetically tested	Ventricular tachycardia (VT) of left bundle branch block (LBBB) inferior axis morphology after playing soccer, T-wave inversions in V1-2. PR (145 ms), QRS (90 ms), and QTc (375 ms) intervals were within normal limits	-	-	128 mL/m2	-	-	-	-	-	-	-
38820625	Yes	Patient-specific hiPSC line CBRCULi016-A (R219H) and its isogenic control CBRCULi016-A-1 (CRISPR-corrected)	DCM	Sodium voltage-gated channel alpha subunit 5	SCN5A	Nav1.5/R219H	c.656G>A	p.Arg219His	NM_000335.5(SCN5A):c.656G>A (p.Arg219His)	3p22.2 3: 38613790 (GRCh38) [ NCBI UCSC ] 3: 38655281 (GRCh37) [ NCBI UCSC ]	Conflicting classifications of pathogenicity: Pathogenic, Likely pathogenic, Uncertain significance	CRISPR-Cas9	M	29	Dermal fibroblasts	"Dilated cardiomyopathy, cardiac arrhythmia linked to DCM"	-	-	-	-	-	-	-	-	-	-	-	-
37651922	Yes	-	DCM	Sodium voltage-gated channel alpha subunit 5	SCN5A	R222Q-SCN5A	c.665G>A	p.Arg222Gln	NM_000335.5(SCN5A):c.665G>A (p.Arg222Gln)	3p22.2 3: 38613781 (GRCh38) [ NCBI UCSC ] 3: 38655272 (GRCh37) [ NCBI UCSC ]	Pathogenic	CRISPR-Cas9	F	32	PBMCs	"LV dysfunction; heart dilation"	-	-	-	-	-	-	-	-	-	-	-	-
27642787	Yes	Only proband 1 was corrected	Other (LVNC)	T-Box transcription factor 20	TBX20	Y317*	c.951C>A	p.Tyr317Ter	Not in ClinVar	Not in ClinVar	Not in ClinVar	TALEN	M	13	Unknown	"Histological analysis of the proband’s explanted LV myocardium revealed higher phosphorylation of SMAD2 in comparison with control LV tissue, providing further evidence of activated TGF-β signalling as a pathogenesis of LVNC; LVNC phenotype; NYHA IV symptoms; severe LV basal; mid, and apex hypertrabeculation; LV FS 28%; LVIDs (mm) 41,7; mitral regurgiation and pulmonary hypertension; heart trans…	two siblings (A-III-2 and A-III-3) with significantly deeper and more extensive trabeculation of the left ventricle (a forme fruste of LVNC referred to clinically as ‘hypertrabeculation’) but with normal systolic function, and the father (A-II-2) with asymptomatic DCM without LVNC; Genetic testing by genome-wide exome sequencing revealed a stop-gain mutation in the TBX20 gene (Y317∗) in the proba…	-	-	0.28	41.7mm	-	-	-	-	-	-	-
40055648	Yes	Patient ACM1	ACM	Transmembrane protein 43	TMEM43	TMEM43 c.1073C>T, TMEM43 p.S358L	c.1073C>T	p.Ser358Leu	NM_024334.3(TMEM43):c.1073C>T (p.Ser358Leu)	3p25.1 3: 14141665 (GRCh38) [ NCBI UCSC ] 3: 14183165 (GRCh37) [ NCBI UCSC ]	Pathogenic	CRISPR-Cas9	M	49	Dermal fibroblasts	"severely affected male patient with ACM (ACM1)"	Genotype-negative phenotype-negative sibling ("Control (unaffected sibling of ACM1, WT/WT)	-	-	-	-	-	-	-	-	-	-	HTx at age 36, ICD (>25 ICD shocks, >50 ICD runs and anti-tachycardia pacing)
38193576	Yes	-	RCM	Troponin I3, cardiac type	TNNI3	c.508C>T (p.Arg170Trp; R170W)	c.508C>T	p.Arg170Trp	NM_000363.5(TNNI3):c.508C>T (p.Arg170Trp)	19q13.42 19: 55154071 (GRCh38) [ NCBI UCSC ] 19: 55665439 (GRCh37) [ NCBI UCSC ]	Pathogenic/Likely pathogenic	CRISPR-Cas9	M	4	PBMCs	"Congestive heart failure and diagnosed with severe idiopathic RCM at 2. ECG: preserved ejection fraction, normal LV wall thickness, and a dilated left atrium; At 3 : LVAD implantation due to hemodynamic instability. Shortly after, a RV assist device was added because of respiratory failure. At 4 , heart transplantation was performed with no arrhythmic episodes from onset to transplantation. No r…	No relevant family history was reported.	Preserved ejection fraction, normal LV wall thickness, and a dilated left atrium	-	-	-	-	-	-	-	-	At 3 yrs LVAD implantation due to hemodynamic instability. Shortly after, a RV assist device was added because of respiratory failure.	At 4 yrs, heart transplantation was performed with no arrhythmic episodes from onset to transplantation
38497452	Yes (double)	Same patient as 38193576	RCM (double)	Troponin I3, cardiac type (double)	TNNI3 (double)	c.508C>T (p.Arg170Trp; R170W) (double)	c.508C>T (double)	p.Arg170Trp (double)	NM_000363.5(TNNI3):c.508C>T (p.Arg170Trp) (double)	19q13.42 19: 55154071 (GRCh38) [ NCBI UCSC ] 19: 55665439 (GRCh37) [ NCBI UCSC ] (double)	Pathogenic/Likely pathogenic (double)	CRISPR-Cas (double)	M (double)	4 (double)	PBMCs (double)	same as 38193576	Same patient as 38193576	Same patient as 38193576	-	-	-	-	-	-	-	-	Same patient as 38193576	Same patient as 38193576
31219556	Yes	Unclear as to which of the two cell lines generated from two R92W patients was corrected	HCM	Troponin T2	TNNT2	TNNT2 R92W	c.274C>T	p.Arg102Trp	NM_001276345.2(TNNT2):c.304C>T (p.Arg102Trp)	1q32.1 1: 201365298 (GRCh38) [ NCBI UCSC ] 1: 201334426 (GRCh37) [ NCBI UCSC ]	Pathogenic	CRISPR-Cas9	F	67	PBMCs	Mother and sister with HCM; LVEF: 55,%; Apical HCM. Diastolic dysfunction grade 3; left atrial volume index 156 ml/m2; E' (medl/lat) 5,7/8,2; E'/e 13,5; E/A 3,6; TRvel 3,4	Family members with HCM	-	0.55	-	-	-	-	-	-	-	-	-
31219556	Yes	Unclear as to which of the two cell lines generated from two R92W patietns was corrected	HCM	Troponin T2	TNNT2	TNNT2 R92W	c.274C>T	p.Arg102Trp	NM_001276345.2(TNNT2):c.304C>T (p.Arg102Trp)	1q32.1 1: 201365298 (GRCh38) [ NCBI UCSC ] 1: 201334426 (GRCh37) [ NCBI UCSC ]	Pathogenic	CRISPR-Cas9	M	54	PBMCs	"LVEF: 52%; Neutral HCM. Diastolic dysfunction grade 3; left atrial volume index 59ml/m2; E' (medl/lat) 6,7/7,3; E'/e 14,1; E/A 3,1; TRvel 3,0"	No family history of HCM	-	0.52	-	-	-	-	-	-	-	-	-
35728000	Yes	-	DCM	Troponin T2	TNNT2	p.R183W	c.547C>T	p.Arg183Trp	NM_001276345.2(TNNT2):c.547C>T (p.Arg183Trp)	1q32.1 1: 201363349 (GRCh38) [ NCBI UCSC ] 1: 201332477 (GRCh37) [ NCBI UCSC ]	Pathogenic	CRISPR-Cas9	F	15	PBMCs	15-year-old patient diagnosed with DCM harbouring a pathogenic missense mutation in TNNT2 (c.547C > T, p.R183W, NM_000364.4; rs727503512)	-	-	-	-	-	-	-	-	-	-	-	-
35861968	Yes	-	HCM	Troponin 2	TNNT2	c.478_480del, p.Δ160E (likely 163E)	c.508GAG[3]	p.Glu173del	NM_001276345.2(TNNT2):c.508GAG[3] (p.Glu173del)	1q32.1 1: 201363377-201363379 (GRCh38) [ NCBI UCSC ] 1: 201332505-201332507 (GRCh37) [ NCBI UCSC	Pathogenic/Likely pathogenic	CRISPR-Cas9 (HDR)	M	68	PBMCs	"Left ventricular dysfunction; enlargement of left ventricle (50yrs); sustained ventricular tachycardia (67yrs); died of heart failure (68yrs); Family history of HCM in his father and 3 daughters; LVEF: 30% (67yrs); left ventricular diastolic diameter 60mm; Medication: Cardiac-resynchronization therapy (65yrs)"	Family history of HCM in his father and 3 daughters	-	30% (67yrs)	-	60mm	-	-	-	-	-	Cardiac-resynchronization therapy (65yrs)	-
40421531	Yes	Proband (II-2)	DCM	Troponin T2	TNNT2	c.A553G, p.K185E	c.553A>G	p.Lys185Glu	NM_001276345.2(TNNT2):c.553A>G (p.Lys185Glu)	1q32.1 1: 201363343 (GRCh38) [ NCBI UCSC ] 1: 201332471 (GRCh37) [ NCBI UCSC ]	Uncertain significance	CRISPR-Cas9	M	53	Dermal fibroblasts	"The proband (II-2) was diagnosed with DCM and heart failure at 53 years of age. Echocardiography revealed LV dilation (LV end-diastolic diameter, 7.0 cm) and impaired LV contractility (LV ejection fraction, 22%."	"3-generation family of patients with DCM"	-	0.22	0.2	70mm	-	(40mm)	-	9mm	-	-	-
39959972	Yes	Only mentions "DCM patient" and "DCM-corrected"	DCM	Troponin T2	TNNT2	ΔK210	c.650AGA[3]	p.Lys210del	NM_001276345.2(TNNT2):c.650AGA[3] (p.Lys220del)	1q32.1 1: 201361971-201361973 (GRCh38) [ NCBI UCSC ] 1: 201331099-201331101 (GRCh37) [ NCBI UCSC	Pathogenic/Likely pathogenic	CRISPR-Cas9	-	Unknown	PBMCs	-	-	-	-	-	-	-	-	-	-	-	-	-
37313752	Yes	-	DCM	Tropomyosin 1	TPM1	TPM1 [tropomyosin 1]-L185F	c.553C>T	p.Leu185Phe	Not in ClinVar	Not in ClinVar	Not in ClinVar	CRISPR-Cas9	F	27	Dermal fibroblasts	"Severe DCM who presented with non-sustained ventricular tachycardia and received a heart transplantation when 15 years old due to end-stage heart failure; mention of ECG values in suppl. material but no table/further explanation"	Affected family members	-	-	-	-	-	-	-	-	-	-	HTx (15 yrs)
34731013	Yes	-	DCM	Titin	TTN	HET c.70692_70693insAT; p.T23565SfsX5	c.70692_70693insAT	p.Thr23565SerfsX5	NM_001267550.2(TTN):c.70690_70691dup (p.Thr23565fs)	2q31.2 2: 178575440-178575441 (GRCh38) [ NCBI UCSC ] 2: 179440167-179440168 (GRCh37) [ NCBI UCSC ]	Pathogenic	CRISPR-Cas9	F	62	Dermal fibroblasts	-	Affected member of the Australian DCM family	-	-	-	-	-	-	-	-	-	-	-
