# Supplementary material for: Setting the stage for cardiomyopathy gene editing trials: a systematic review of isogenic pair use in human induced pluripotent stem cell-derived cardiomyocyte research
Source: Eur Heart J Open. 2025 Dec 3;6(1):oeaf161. doi: 10.1093/ehjopen/oeaf161 (PMC12796640; doi:10.1093/ehjopen/oeaf161)
Supplement: oeaf161_Supplementary_Data [file oeaf161_supplementary_data.zip › Table_S3.xlsx]

## Sheet: Sheet1
Gene	Gene name	PMID	Disease	Variant in article	c. change	p. change	ClinVar	Gen. location	Pathogenicity
ACTC1	Actin alpha cardiac muscle 1	30392975	HCM	E99K-ACTC1	c.301G>A	p.Glu101Lys	NM_005159.5(ACTC1):c.301G>A (p.Glu101Lys)	15: 34793398 (GRCh38) [ NCBI UCSC ] 15: 35085599 (GRCh37) [ NCBI UCSC ]	Pathogenic/Likely pathogenic
ACTC1	Actin alpha cardiac muscle 1	30392975	HCM	E99K-ACTC1	c.301G>A	p.Glu101Lys	NM_005159.5(ACTC1):c.301G>A (p.Glu101Lys)	15: 34793398 (GRCh38) [ NCBI UCSC ] 15: 35085599 (GRCh37) [ NCBI UCSC ]	Pathogenic/Likely pathogenic
ACTC1	Actin alpha cardiac muscle 1	34806414	HCM	c.ACTC1 G301A	c.301G>A	p.Glu101Lys	NM_005159.5(ACTC1):c.301G>A (p.Glu101Lys)	Chr15: 34793398 (on Assembly GRCh38) Chr15: 35085599 (on Assembly GRCh37)	Pathogenic/Likely pathogenic
ACTC1 (double)	Actin alpha cardiac muscle 1 (double)	32718021	HCM (double)	p.E99K-ACTC1 (double)	c.301G>A (double)	p.Glu101Lys (double)	NM_005159.5(ACTC1):c.301G>A (p.Glu101Lys) (double)	Chr15: 34793398 (on Assembly GRCh38) Chr15: 35085599 (on Assembly GRCh37) (double)	Pathogenic/Likely pathogenic (double)
ACTC1 (double)	Actin alpha cardiac muscle 1 (double)	32531470	HCM (double)	p.ACTC1-E99K (double)	c.301G>A (double)	p.Glu101Lys (double)	NM_005159.5(ACTC1):c.301G>A (p.Glu101Lys) (double)	Chr15: 34793398 (on Assembly GRCh38) Chr15: 35085599 (on Assembly GRCh37) (double)	Pathogenic/Likely pathogenic (double)
ACTN2	Actinin alpha 2	31680489	HCM	c.740C>T (p.T247M)	c.740C>T	p.Thr247Met	NM_001103.4(ACTN2):c.740C>T (p.Thr247Met)	1q43 1: 236735677 (GRCh38) [ NCBI UCSC ] 1: 236898977 (GRCh37) [ NCBI UCSC ]	Likely pathogenic
CACNA1C	Calcium voltage-gated channel subunit alpha1 C	36007726	DCM	CACNA1C-E1115K	c.3343G>A	p.Glu1115Lys	NM_000719.7(CACNA1C):c.3343G>A (p.Glu1115Lys)	12p13.33 12: 2607117 (GRCh38) [ NCBI UCSC ] 12: 2716283 (GRCh37) [ NCBI UCSC ]	Pathogenic/Likely pathogenic
DMD	Dystrophin	28439558	Syndromic	Del. exon 48–50	Not in ClinVar	Not in ClinVar	Not in ClinVar	Not in ClinVar	Not in ClinVar
DMD	Dystrophin	28931764	Syndromic	∆Ex3-7	Not in ClinVar	Not in ClinVar	Not in ClinVar	Not in ClinVar	Not in ClinVar
DMD	Dystrophin	30854433	Syndromic	Del. exon 44	Not in ClinVar	Not in ClinVar	Not in ClinVar	Not in ClinVar	Not in ClinVar
DMD	Dystrophin	38078368	Syndromic	Del. exon 50	Not in ClinVar	Not in ClinVar	Not in ClinVar	Not in ClinVar	Not in ClinVar
DMD	Dystrophin	35090586	Syndromic	c.4,996C>T; (p.Arg1,666X)	c.4996C>T	p.Arg1666Ter	NM_004006.3(DMD):c.4996C>T (p.Arg1666Ter)	Xp21.1 X: 32365049 (GRCh38) [ NCBI UCSC ] X: 32383166 (GRCh37) [ NCBI UCSC ]	Pathogenic
DMD	Dystrophin	38571746	Syndromic	c.4174C>T	c.4174C>T	p.Gln1392Ter	NM_004006.3(DMD):c.4174C>T (p.Gln1392Ter)	Xp21.1 X: 32411811 (GRCh38) [ NCBI UCSC ] X: 32429928 (GRCh37) [ NCBI UCSC ]	Pathogenic
DSG2	Desmoglein-2	33949662	DCM	c.C355T, p.R119X	c.355C>T	p.Arg119Ter	NM_001943.5(DSG2):c.355C>T (p.Arg119Ter)	18q12.1 18: 31520941 (GRCh38) [ NCBI UCSC ] 18: 29100904 (GRCh37) [ NCBI UCSC ]	Conflicting classifications of pathogenicity:
DSP	Desmoplakin	38768074	Other	p.R1951X, c.5851C > T	c.5851C>T	p.Arg1951Ter	NM_004415.4(DSP):c.5851C>T (p.Arg1951Ter)	6p24.3 6: 7583113 (GRCh38) [ NCBI UCSC ] 6: 7583346 (GRCh37) [ NCBI UCSC ]	Pathogenic/Likely pathogenic
FLNC	Filamin C	36921598	RCM	FLNC c.7416_7418delGAA p.Glu2472_Asn2473delinsAsp	c.7416_7418delGAA	p.Glu2472_Asn2473delinsAsp	Not in Clinvar	Not in ClinVar	Not in ClinVar
FXN	Frataxin	31446150	Syndromic	Hyperexpansion of GAA repeats located in the first intron	Not in ClinVar	Not in ClinVar	Not in ClinVar	Not in ClinVar	Not in ClinVar
GLA	Homodimeric glycoprotein that hydrolyses the terminal alpha-galactosyl moieties from glycolipids and glycoproteins	34422789	Syndromic	GLA IVS4 + 919 G > A	IVS4 + c.919G>A	intron variant	NM_000169.3(GLA):c.640-801G>A	Xq22.1 X: 101399747 (GRCh38) [ NCBI UCSC ] X: 100654735 (GRCh37) [ NCBI UCSC ]	Pathogenic
GLA	Alpha-galactosidase A	31378672	Syndromic	c.658C > T	c.658C>T	p.Arg220Ter	NM_000169.3(GLA):c.658C>T (p.Arg220Ter)	Xq22.1 X: 101398928 (GRCh38) [ NCBI UCSC ] X: 100653916 (GRCh37) [ NCBI UCSC ]	Pathogenic
JPH2	Junctophilin 2	37371654	HCM	JPH2-Thr161Lys	c.482C>A	p.Thr161Lys	NM_020433.5(JPH2):c.482C>A (p.Thr161Lys)	20q13.12 20: 44160305 (GRCh38) [ NCBI UCSC ] 20: 42788945 (GRCh37) [ NCBI UCSC ]	Pathogenic/Likely pathogenic
LAMP2	Lysosome-associated membrane protein 2B	30584088	Syndromic	c.247C>T	c.247C>T (frameshift nonsense in exon 3)	p.Arg83Ter	Not in ClinVar	Not in ClinVar	Not in ClinVar
LMNA	Lamin A/C	31395619	DCM	R225X	c.672C>T	p.Arg225Ter	NM_170707.4(LMNA):c.673C>T (p.Arg225Ter)	1q22 1: 156134838 (GRCh38) [ NCBI UCSC ] 1: 156104629 (GRCh37) [ NCBI UCSC ]	Pathogenic
LMNA	Lamin A/C	31316208	DCM	c.348_349insG	c.348dup	p.Lys117fs	NM_170707.4(LMNA):c.348dup (p.Lys117fs)	1q22 1: 156115265-156115266 (GRCh38) [ NCBI UCSC ] 1: 156085056-156085057 (GRCh37) [ NCBI UCSC ]	Pathogenic
LMNA	Lamin A/C	31118417	DCM	K219T	c.656A>C	p.Lys219Thr	NM_170707.4(LMNA):c.656A>C (p.Lys219Thr)	1q22 1: 156134821 (GRCh38) [ NCBI UCSC ] 1: 156104612 (GRCh37) [ NCBI UCSC ]	Likely pathogenic
LZTR1	Leucine zipper like post translational regulator 1	39003740	Syndromic	LZTR1L580P homozygous	c.1739T>C	p.Leu580Pro	NM_006767.4(LZTR1):c.1739T>C (p.Leu580Pro)	22q11.21 22: 20994681 (GRCh38) [ NCBI UCSC ] 22: 21348970 (GRCh37) [ NCBI UCSC ]	Uncertain significance
MIB1	MIB E3 ubiquitin protein ligase 1	36325906	Other (LVNC)	MIB1R530X	c.1588C>T	p.Arg530Ter	NM_020774.4(MIB1):c.1588C>T (p.Arg530Ter)	18q11.2 18: 21815724 (GRCh38) [ NCBI UCSC ] 18: 19395685 (GRCh37) [ NCBI UCSC ]	Conflicting classifications of pathogenicity
MIB1	MIB E3 ubiquitin protein ligase 1	36325906	Other (LVNC)	MIB1V943F	c.2827G>T	p.Val943Phe	NM_020774.4(MIB1):c.2827G>T (p.Val943Phe)	18q11.2 18: 21858593 (GRCh38) [ NCBI UCSC ] 18: 19438554 (GRCh37) [ NCBI UCSC ]	Conflicting classifications of pathogenicity
MRAS	Muscle RAS oncogene homolog	31638832	Syndromic	p.Gly23Val-MRAS	c.68G>T	p.Gly23Val	NM_001085049.3(MRAS):c.68G>T (p.Gly23Val)	3q22.3 3: 138372951 (GRCh38) [ NCBI UCSC ] 3: 138091793 (GRCh37) [ NCBI UCSC ]	Likely pathogenic
MYBPC3	Myosin binding protein C3	30586709	HCM	p.R1073P_Fsx4	c.3217dupC	p.Arg1073Pro Fsx4	NM_000256.3(MYBPC3):c.3217dup (p.Arg1073fs)	11p11.2 11: 47333306-47333307 (GRCh38) [ NCBI UCSC ] 11: 47354857-47354858 (GRCh37) [ NCBI UCSC ]	Pathogenic/Likely pathogenic
MYBPC3	Myosin binding protein C3	30586709	HCM	p.R943x	c.2827C>T	p.Arg943Ter	NM_000256.3(MYBPC3):c.2827C>T (p.Arg943Ter)	11p11.2 11: 47335120 (GRCh38) [ NCBI UCSC ] 11: 47356671 (GRCh37) [ NCBI UCSC ]	Pathogenic
MYBPC3	Myosin binding protein C3	30586709	HCM	p.R943x	c.2827C>T	p.Arg943Ter	NM_000256.3(MYBPC3):c.2827C>T (p.Arg943Ter)	11p11.2 11: 47335120 (GRCh38) [ NCBI UCSC ] 11: 47356671 (GRCh37) [ NCBI UCSC ]	Pathogenic
MYBPC3	Myosin binding protein C3	36744470	HCM	c.772G>A	c.772G>A	p.Glu258Lys	NM_000256.3(MYBPC3):c.772G>A (p.Glu258Lys)	11p11.2 11: 47348424 (GRCh38) [ NCBI UCSC ] 11: 47369975 (GRCh37) [ NCBI UCSC ]	Pathogenic/Likely pathogenic
MYBPC3	Myosin binding protein C3	38642550	HCM	G148R	c.442G>A	p.Gly148Arg	NM_000256.3(MYBPC3):c.442G>A (p.Gly148Arg)	11p11.2 11: 47350077 (GRCh38) [ NCBI UCSC ] 11: 47371628 (GRCh37) [ NCBI UCSC ]	Conflicting classifications of pathogenicity: Pathogenic, Likely pathogenic, Uncertain significance
MYBPC3	Myosin binding protein C3	37317833	HCM	c.1800delA, p.Lys600Asnfs*2, MYBPC3K600fs	c.1800delA	p.Lys600Asnfs*2	NM_000256.3(MYBPC3):c.1800delA	11p11.2 11: 47341235 (GRCh38) [ NCBI UCSC ] 11: 47362786 (GRCh37) [ NCBI UCSC ]	Pathogenic
MYBPC3	Myosin binding protein C3	37317833	HCM	p.Lys600Asnfs*2	c.1800delA	p.Lys600Asnfs*2	NM_000256.3(MYBPC3):c.1800delA	11p11.2 11: 47341235 (GRCh38) [ NCBI UCSC ] 11: 47362786 (GRCh37) [ NCBI UCSC ]	Pathogenic
MYBPC3	Myosin binding protein C3	38642550	HCM	P955fs	c.2864_2865del	p.Pro955fs	NM_000256.3:c.2864_2865delCT	11p11.2 11: 47335082-47335083 (GRCh38) [ NCBI UCSC ] 11: 47356633-47356634 (GRCh37) [ NCBI UCSC ]	Pathogenic/Likely pathogenic
MYBPC3 (double)	Myosin heavy chain 7 (double)	38648963	HCM (double)	MYBPC3-c.772G>A (double)	c.772G>A (double)	p.Glu258Lys (double)	NM_000256.3(MYBPC3):c.772G>A (p.Glu258Lys) (double)	11p11.2 11: 47348424 (GRCh38) [ NCBI UCSC ] 11: 47369975 (GRCh37) [ NCBI UCSC ] (double)	Pathogenic/Likely pathogenic (double)
MYH7	Myosin heavy chain 7	38101154	HCM	MYH7(c.1.063G>A)	c.1063G>A	p.Ala355Thr	NM_000257.4(MYH7):c.1063G>A (p.Ala355Thr)	14q11.2 14: 23429850 (GRCh38) [ NCBI UCSC ] 14: 23899059 (GRCh37) [ NCBI UCSC ]	Pathogenic/Likely pathogenic
MYH7	Myosin heavy chain 7	36797478	HCM	c.1208G>A (p.R403Q)	c.1208G>A	p.Arg403Gln	NM_000257.4(MYH7):c.1208G>A (p.Arg403Gln)	14q11.2 14: 23429278 (GRCh38) [ NCBI UCSC ] 14: 23898487 (GRCh37) [ NCBI UCSC ]	Pathogenic
MYH7	Myosin heavy chain 7	36797478	HCM	c.1208G>A (p.R403Q)	c.1208G>A	p.Arg403Gln	NM_000257.4(MYH7):c.1208G>A (p.Arg403Gln)	14q11.2 14: 23429278 (GRCh38) [ NCBI UCSC ] 14: 23898487 (GRCh37) [ NCBI UCSC ]	Pathogenic
MYH7	Myosin heavy chain 7	37771571	HCM	MYH7-R403Q	c.1208G>A	p.Arg403Gln	NM_000257.4(MYH7):c.1208G>A (p.Arg403Gln)	14q11.2 14: 23429278 (GRCh38) [ NCBI UCSC ] 14: 23898487 (GRCh37) [ NCBI UCSC ]	Pathogenic
MYH7	Myosin heavy chain 7	38240646	HCM	MYH7-R403Q	c.1208G>A	p.Arg403Gln	NM_000257.4(MYH7):c.1208G>A (p.Arg403Gln)	14q11.2 14: 23429278 (GRCh38) [ NCBI UCSC ] 14: 23898487 (GRCh37) [ NCBI UCSC ]	Pathogenic
MYH7	Myosin heavy chain 7	38642550	HCM	R453C	c.1357C>T	p.Arg453Cys	NM_000257.4(MYH7):c.1357C>T (p.Arg453Cys)	14q11.2 14: 23429005 (GRCh38) [ NCBI UCSC ] 14: 23898214 (GRCh37) [ NCBI UCSC ]	Pathogenic
MYH7	Myosin heavy chain 7	36902340	HCM	p.E848G	c.2543A>G	p.Glu848Gly	NM_000257.4(MYH7):c.2543A>G (p.Glu848Gly)	14q11.2 14: 23424905 (GRCh38) [ NCBI UCSC ] 14: 23894114 (GRCh37) [ NCBI UCSC ]	Pathogenic/Likely pathogenic
MYH7	Myosin heavy chain 7	37317833	HCM	p.Ile1927Phe	c.5779A>T	p.Ile1927Phe	NM_000257.4(MYH7):c.5779A>T (p.Ile1927Phe)	14q11.2 14: 23413770 (GRCh38) [ NCBI UCSC ] 14: 23882979 (GRCh37) [ NCBI UCSC ]	Uncertain significance
MYH7	Myosin heavy chain 7	38642550	HCM	V606M	c.1816G>A	p.Val606Met	NM_000257.4(MYH7):c.1816G>A (p.Val606Met)	14q11.2 14: 23427657 (GRCh38) [ NCBI UCSC ] 14: 23896866 (GRCh37) [ NCBI UCSC ]	Pathogenic
MYLK3	Myosin light chain kinase 3	37128901	DCM	c.1951-1G>T; p.P639Vfs*15	c.1951-1G>T	p.P639Vfs*15	Not in ClinVar	Not in ClinVar	Not in ClinVar
PKP2	Plakophilin-2	35063130	ACM	PKP2 (c.1228 dupG, p.D410fsX425)	c.1228dupG	p.Asp410fsX425	Not in ClinVar	Not in ClinVar	Not in ClinVar
PLN	Phospholamban	25923014	DCM	R14del	c.40_42delAGA	p.Arg14del	NM_002667.5(PLN):c.37AGA[1] (p.Arg14del)	6q22.31 6: 118558957-118558959 (GRCh38) [ NCBI UCSC ] 6: 118880120-118880122 (GRCh37) [ NCBI UCSC ]	Pathogenic
PLN	Phospholamban	33928785	DCM	c.40_42delAGA	c.40_42delAGA	p.Arg14del	NM_002667.5(PLN):c.37AGA[1] (p.Arg14del)	6q22.31 6: 118558957-118558959 (GRCh38) [ NCBI UCSC ] 6: 118880120-118880122 (GRCh37) [ NCBI UCSC ]	Pathogenic
PLN	Phospholamban	33928785	DCM	c.40_42delAGA	c.40_42delAGA	p.Arg14del	NM_002667.5(PLN):c.37AGA[1] (p.Arg14del)	6q22.31 6: 118558957-118558959 (GRCh38) [ NCBI UCSC ] 6: 118880120-118880122 (GRCh37) [ NCBI UCSC ]	Pathogenic
PLN	Phospholamban	33998164	DCM	p.Arg14del	c.40_42delAGA	p.Arg14del	NM_002667.5(PLN):c.37AGA[1] (p.Arg14del)	6q22.31 6: 118558957-118558959 (GRCh38) [ NCBI UCSC ] 6: 118880120-118880122 (GRCh37) [ NCBI UCSC ]	Pathogenic
PLN	Phospholamban	40791987	DCM (triple)	R14del (triple)	c.40_42delAGA (triple)	p.Arg14del (triple)	NM_002667.5(PLN):c.37AGA[1] (p.Arg14del) (triple)	6q22.31 6: 118558957-118558959 (GRCh38) [ NCBI UCSC ] 6: 118880120-118880122 (GRCh37) [ NCBI UCSC ] (triple)	Pathogenic (triple)
PLN (double)	Phospholamban	27450564	DCM (double)	R14del (double)	c.40_42delAGA (double)	p.Arg14del (double)	NM_002667.5(PLN):c.37AGA[1] (p.Arg14del) (double)	6q22.31 6: 118558957-118558959 (GRCh38) [ NCBI UCSC ] 6: 118880120-118880122 (GRCh37) [ NCBI UCSC ] (double)	Pathogenic (double)
PLN (double)	Phospholamban (double)	34948294	DCM (double)	PLN p.Arg14del (double)	c.40_42delAGA (double)	p.Arg14del (double)	NM_002667.5(PLN):c.37AGA[1] (p.Arg14del) (double)	6q22.31 6: 118558957-118558959 (GRCh38) [ NCBI UCSC ] 6: 118880120-118880122 (GRCh37) [ NCBI UCSC ] (double)	Pathogenic (double)
PRDM16	PR/SET Domain 16	38113297	Other (LVNC)	PRDM16-Q187X	c.559C>T	p.Glu187Ter	NM_022114.4(PRDM16):c.559C>T (p.Gln187Ter)	1p36.32 1: 3385272 (GRCh38) [ NCBI UCSC ] 1: 3301836 (GRCh37) [ NCBI UCSC ]	Pathogenic
PRKAG2	Protein kinase AMP-activated non-catalytic subunit gamma 2	28917552	HCM	R302Q	c.905G>A	p.Arg302Gln	NM_016203.4(PRKAG2):c.905G>A (p.Arg302Gln)	7q36.1 7: 151576412 (GRCh38) [ NCBI UCSC ] 7: 151273498 (GRCh37) [ NCBI UCSC ]	Pathogenic
PRKAG2	Protein kinase AMP-activated non-catalytic subunit gamma 2	29452156	HCM	PRKAG2-R302Q	c.905G>A	p.Arg302Gln	NM_016203.4(PRKAG2):c.905G>A (p.Arg302Gln)	7q36.1 7: 151576412 (GRCh38) [ NCBI UCSC ] 7: 151273498 (GRCh37) [ NCBI UCSC ]	Pathogenic
PRKAG2	Protein kinase AMP-activated non-catalytic subunit gamma 2	29452156	HCM	PRKAG2-R302Q	c.905G>A	p.Arg302Gln	NM_016203.4(PRKAG2):c.905G>A (p.Arg302Gln)	7q36.1 7: 151576412 (GRCh38) [ NCBI UCSC ] 7: 151273498 (GRCh37) [ NCBI UCSC ]	Pathogenic
RAF1	Raf-1 proto-oncogene, serine/threonine kinase	31163979	Syndromic	RAF1S257L/+	c.770C>T	p.Ser257Leu	NM_002880.4(RAF1):c.770C>T (p.Ser257Leu)	3p25.2 3: 12604200 (GRCh38) [ NCBI UCSC ] 3: 12645699 (GRCh37) [ NCBI UCSC ]	Pathogenic
RAF1	Raf-1 proto-oncogene, serine/threonine kinase	37344639	Syndromic	Ser257Leu	c.770C>T	p.Ser257Leu	NM_002880.4(RAF1):c.770C>T (p.Ser257Leu)	3p25.2 3: 12604200 (GRCh38) [ NCBI UCSC ] 3: 12645699 (GRCh37) [ NCBI UCSC ]	Pathogenic
RTTN	Rotatin	36970983	DCM	p.G1321D	c.3962G>A	p.Gly1321Asp	NM_173630.4(RTTN):c.3962G>A (p.Gly1321Asp)	18q22.2 18: 70092746 (GRCh38) [ NCBI UCSC ] 18: 67759982 (GRCh37) [ NCBI UCSC ]	Uncertain significance
SCN5A	Sodium voltage-gated channel alpha subunit 5	28069705	ACM	p.Arg1898His	c.5690G>A	p.Arg1897His	NM_000335.5(SCN5A):c.5690G>A (p.Arg1897His)	3p22.2 3: 38550679 (GRCh38) [ NCBI UCSC ] 3: 38592170 (GRCh37) [ NCBI UCSC ]	Conflicting classifications of pathogenicity: Pathogenic, Uncertain significance
SCN5A	Sodium voltage-gated channel alpha subunit 5	38820625	DCM	Nav1.5/R219H	c.656G>A	p.Arg219His	NM_000335.5(SCN5A):c.656G>A (p.Arg219His)	3p22.2 3: 38613790 (GRCh38) [ NCBI UCSC ] 3: 38655281 (GRCh37) [ NCBI UCSC ]	Conflicting classifications of pathogenicity: Pathogenic, Likely pathogenic, Uncertain significance
SCN5A	Sodium voltage-gated channel alpha subunit 5	37651922	DCM	R222Q-SCN5A	c.665G>A	p.Arg222Gln	NM_000335.5(SCN5A):c.665G>A (p.Arg222Gln)	3p22.2 3: 38613781 (GRCh38) [ NCBI UCSC ] 3: 38655272 (GRCh37) [ NCBI UCSC ]	Pathogenic
TBX20	T-Box transcription factor 20	27642787	Other (LVNC)	Y317*	c.951C>A	p.Tyr317Ter	Not in ClinVar	Not in ClinVar	Not in ClinVar
TMEM43	Transmembrane protein 43	40055648	ACM	TMEM43 c.1073C>T, TMEM43 p.S358L	c.1073C>T	p.Ser358Leu	NM_024334.3(TMEM43):c.1073C>T (p.Ser358Leu)	3p25.1 3: 14141665 (GRCh38) [ NCBI UCSC ] 3: 14183165 (GRCh37) [ NCBI UCSC ]	Pathogenic
TNNI3	Troponin I3, cardiac type	38193576	RCM	c.508C>T (p.Arg170Trp; R170W)	c.508C>T	p.Arg170Trp	NM_000363.5(TNNI3):c.508C>T (p.Arg170Trp)	19q13.42 19: 55154071 (GRCh38) [ NCBI UCSC ] 19: 55665439 (GRCh37) [ NCBI UCSC ]	Pathogenic/Likely pathogenic
TNNI3 (double)	Troponin I3, cardiac type (double)	38497452	RCM (double)	c.508C>T (p.Arg170Trp; R170W) (double)	c.508C>T (double)	p.Arg170Trp (double)	NM_000363.5(TNNI3):c.508C>T (p.Arg170Trp) (double)	19q13.42 19: 55154071 (GRCh38) [ NCBI UCSC ] 19: 55665439 (GRCh37) [ NCBI UCSC ] (double)	Pathogenic/Likely pathogenic (double)
TNNT2	Troponin T2	35728000	DCM	p.R183W	c.547C>T	p.Arg183Trp	NM_001276345.2(TNNT2):c.547C>T (p.Arg183Trp)	1q32.1 1: 201363349 (GRCh38) [ NCBI UCSC ] 1: 201332477 (GRCh37) [ NCBI UCSC ]	Pathogenic
TNNT2	Troponin T2	31219556	HCM	TNNT2 R92W	c.274C>T	p.Arg102Trp	NM_001276345.2(TNNT2):c.304C>T (p.Arg102Trp)	1q32.1 1: 201365298 (GRCh38) [ NCBI UCSC ] 1: 201334426 (GRCh37) [ NCBI UCSC ]	Pathogenic
TNNT2	Troponin T2	31219556	HCM	TNNT2 R92W	c.274C>T	p.Arg102Trp	NM_001276345.2(TNNT2):c.304C>T (p.Arg102Trp)	1q32.1 1: 201365298 (GRCh38) [ NCBI UCSC ] 1: 201334426 (GRCh37) [ NCBI UCSC ]	Pathogenic
TNNT2	Troponin T2	35861968	HCM	c.478_480del, p.Δ160E (likely 163E)	c.508GAG[3]	p.Glu173del	NM_001276345.2(TNNT2):c.508GAG[3] (p.Glu173del)	1q32.1 1: 201363377-201363379 (GRCh38) [ NCBI UCSC ] 1: 201332505-201332507 (GRCh37) [ NCBI UCSC	Pathogenic/Likely pathogenic
TNNT2	Troponin T2	40421531	DCM	c.A553G, p.K185E	c.553A>G	p.Lys185Glu	NM_001276345.2(TNNT2):c.553A>G (p.Lys185Glu)	1q32.1 1: 201363343 (GRCh38) [ NCBI UCSC ] 1: 201332471 (GRCh37) [ NCBI UCSC ]	Uncertain significance
TNNT2	Troponin T2	39959972	DCM	ΔK210	c.650AGA[3]	p.Lys210del	NM_001276345.2(TNNT2):c.650AGA[3] (p.Lys220del)	1q32.1 1: 201361971-201361973 (GRCh38) [ NCBI UCSC ] 1: 201331099-201331101 (GRCh37) [ NCBI UCSC	Pathogenic/Likely pathogenic
TPM1	Tropomyosin 1	37313752	DCM	TPM1 [tropomyosin 1]-L185F	c.553C>T	p.Leu185Phe	Not in ClinVar	Not in ClinVar	Not in ClinVar
TTN	Titin	34731013	DCM	HET c.70692_70693insAT; p.T23565SfsX5	c.70692_70693insAT	p.Thr23565SerfsX5	NM_001267550.2(TTN):c.70690_70691dup (p.Thr23565fs)	2q31.2 2: 178575440-178575441 (GRCh38) [ NCBI UCSC ] 2: 179440167-179440168 (GRCh37) [ NCBI UCSC ]	Pathogenic
